# Supplementary material for: Association between Air Pollution and Suicide in South Korea: A Nationwide Study
Source: PLoS One. 2015 Feb 18;10(2):e0117929. doi: 10.1371/journal.pone.0117929 (PMC4333123; doi:10.1371/journal.pone.0117929)
Supplement: S1 Data — (XLSX) [file pone.0117929.s001.xlsx]

## Sheet: raw_data
Description:		Weekly suicide rate per 10,000,000 persons in week (w) by region (r)																Weekly average of daily ozone concentration in week (w) by region (r).																Weekly average of daily concentration of particulates with size of 10 µm in diameter or smaller in week (w) by region (r).
week (w) region (r)		suicide01	suicide02	suicide03	suicide04	suicide05	suicide06	suicide07	suicide08	suicide09	suicide10	suicide11	suicide12	suicide13	suicide14	suicide15	suicide16	ozon01	ozon02	ozon03	ozon04	ozon05	ozon06	ozon07	ozon08	ozon09	ozon10	ozon11	ozon12	ozon13	ozon14	ozon15	ozon16	dust01	dust02	dust03	dust04	dust05	dust06	dust07	dust08	dust09	dust10	dust11	dust12	dust13	dust14	dust15	dust16
W001	2006-01-01	36.8756	59.7857	57.0029	35.7472	28.2957	34.7572	19.14	38.681	41.0742	75.66	47.8872	50.5937	22.0365	23.1239	32.884	37.6871	0.011	0.0205714	0.0151429	0.0167143	0.0131429	0.0124286	0.02	0.0122857	0.0202857	0.0131429	0.0172857	0.0155714	0.0201429	0.0225714	0.0194286	0.021	46.4286	38.4286	41.7143	49.7143	49.2857	38.7143	31.7143	53.8571	50.4286	45	42.2857	48.5714	36.5714	43.1429	36.7143	42.8571
W002	2006-01-08	35.8513	59.7857	52.9313	43.691	49.5174	34.7572	38.2799	32.8788	61.6113	13.7564	74.4912	33.7291	49.582	65.5177	36.1724	75.3741	0.00557143	0.0138571	0.00828571	0.01	0.00785714	0.00585714	0.0131429	0.00785714	0.0134286	0.00985714	0.0108571	0.0121429	0.0137143	0.015	0.0121429	0.0281429	57.4286	57.1429	65.1429	64.7143	71	53.4286	45.4286	67.7143	60.8571	57.7143	53	53.5714	44.1429	54.8571	55	60.5714
W003	2006-01-15	30.7297	51.2449	28.5014	39.7191	14.1478	41.7086	19.14	44.4831	68.457	68.7818	69.1704	39.3506	77.1276	57.8097	59.1912	18.8435	0.00528571	0.0155714	0.00857143	0.0107143	0.00785714	0.00614286	0.0158571	0.00728571	0.0131429	0.0104286	0.0122857	0.0114286	0.0135714	0.0151429	0.0137143	0.0267143	76.2857	47.7143	58.1429	89.2857	73.1429	67.8571	39.2857	89.5714	72.7143	75.4286	69.4286	60.2857	42.1429	52.1429	42.5714	38
W004	2006-01-22	30.7297	22.7755	52.9313	27.8034	35.3696	27.8058	38.2799	40.615	47.9199	61.9037	53.208	16.8646	49.582	34.6858	32.884	37.6871	0.0107143	0.0214286	0.0161429	0.0164286	0.0161429	0.0111429	0.021	0.0127143	0.0198571	0.0164286	0.0177143	0.016	0.0222857	0.024	0.0214286	0.0348571	75	59.7143	63.1429	79.4286	71.7143	57.5714	46.8571	82.8571	75.8571	66.1429	58.1429	66.7143	47.5714	63.1429	54.2857	52.2857
W005	2006-01-29	38.9243	39.8571	32.5731	51.6348	42.4435	62.563	19.14	36.7469	54.7656	27.5127	37.2456	50.5937	22.0365	38.5398	65.768	37.6871	0.0138571	0.0228571	0.0162857	0.0192857	0.016	0.0138571	0.0222857	0.0147143	0.0218571	0.0187143	0.02	0.0205714	0.0195714	0.0241429	0.022	0.033	55	41	45.1429	61	51.1429	44.7143	31.8571	59.8571	54.7143	49	46.5714	53.8571	37.2857	46.7143	39.1429	41.7143
W006	2006-02-05	45.0702	42.7041	16.2865	59.5787	14.1478	48.6601	47.8499	33.8458	27.3828	75.66	42.5664	39.3506	22.0365	77.0796	39.4608	0	0.0132857	0.0224286	0.016	0.0187143	0.0178571	0.0168571	0.021	0.0151429	0.0244286	0.0211429	0.0194286	0.022	0.021	0.0248571	0.0228571	0.0355714	57	44	48.1429	60	49.4286	41.4286	37	61.2857	53.2857	42.4286	44.1429	49.1429	37.8571	47.2857	40.1429	44.2857
W007	2006-02-12	28.681	48.3979	32.5731	27.8034	28.2957	62.563	0	38.681	102.686	34.3909	31.9248	39.3506	44.0729	38.5398	36.1724	56.5306	0.0112857	0.022	0.0157143	0.0167143	0.0168571	0.0137143	0.0202857	0.0142857	0.0228571	0.0171429	0.0194286	0.02	0.018	0.0238571	0.0222857	0.0335714	72.5714	53.5714	58	70.8571	68.7143	61.8571	48	79.8571	68.7143	69	57.1429	60.2857	47.2857	56	51.7143	59.8571
W008	2006-02-19	31.754	37.0102	57.0029	31.7753	21.2218	48.6601	28.7099	51.2523	82.1485	55.0255	53.208	44.9721	55.0911	92.4956	49.326	0	0.0101429	0.0174286	0.0134286	0.0148571	0.015	0.0122857	0.0158571	0.0122857	0.0197143	0.0155714	0.0171429	0.0168571	0.0157143	0.0222857	0.0165714	0.0365714	89	78	78.2857	99.5714	81.5714	72.4286	69.7143	100.714	100.571	82	73.1429	76.5714	52.4286	74	73.5714	55.1429
W009	2006-02-26	49.1675	54.0918	40.7163	27.8034	21.2218	62.563	66.9899	42.5491	75.3028	34.3909	85.1328	73.0797	33.0547	50.1018	59.1912	75.3741	0.0195714	0.0287143	0.0217143	0.0245714	0.0218571	0.0211429	0.0264286	0.0212857	0.0297143	0.0254286	0.0254286	0.0245714	0.0221429	0.0322857	0.0274286	0.0414286	47.7143	39.2857	44.4286	52	41.4286	36.2857	37.1429	52.1429	51.4286	44.7143	40.4286	41.8571	30.2857	43.7143	37.4286	35.2857
W010	2006-03-05	37.8999	37.0102	44.788	75.4663	56.5913	34.7572	76.5599	53.1863	109.531	27.5127	101.095	39.3506	49.582	46.2478	69.0564	75.3741	0.0155714	0.0305714	0.0244286	0.02	0.0234286	0.0202857	0.0275714	0.0182857	0.0285714	0.0261429	0.026	0.0218571	0.0221429	0.0321429	0.0242857	0.0461429	102.714	92.4286	94.1429	98.4286	104.857	90	97.7143	112	126.429	92.8571	82.2857	90.5714	64.2857	94.7143	95.2857	78.7143
W011	2006-03-12	35.8513	48.3979	48.8596	39.7191	35.3696	55.6115	95.6998	42.5491	34.2285	55.0255	53.208	56.2152	33.0547	42.3938	36.1724	56.5306	0.0194286	0.0308571	0.0241429	0.0245714	0.025	0.022	0.026	0.0231429	0.0314286	0.0284286	0.029	0.0265714	0.0271429	0.0338571	0.0284286	0.0442857	88.2857	95.4286	84.5714	93.4286	90.4286	68.7143	86.7143	100.429	99	68.8571	72.2857	73.5714	57.2857	83.2857	83.2857	74.7143
W012	2006-03-19	43.0216	45.551	24.4298	55.6067	35.3696	69.5144	19.14	47.3842	68.457	75.66	85.1328	56.2152	38.5638	73.2257	69.0564	94.2177	0.0201429	0.0291429	0.0245714	0.0237143	0.0248571	0.0234286	0.0254286	0.0224286	0.0318571	0.0292857	0.0274286	0.0242857	0.0238571	0.0322857	0.0278571	0.039	71.1429	70.2857	66.7143	82	69.7143	67	72	83.5714	87	66.8571	68.7143	69.4286	43.4286	69.4286	60.5714	49.1429
W013	2006-03-26	38.9243	48.3979	24.4298	51.6348	56.5913	34.7572	19.14	61.8895	95.8399	48.1473	47.8872	28.1076	44.0729	34.6858	65.768	56.5306	0.0208571	0.0347143	0.0281429	0.0242857	0.0304286	0.0234286	0.0281429	0.0225714	0.0291429	0.0278571	0.0272857	0.0277143	0.0285714	0.0348571	0.035	0.0477143	62.5714	84.4286	80.5714	74	68.5714	64	84.4286	73.8571	77.8571	60.7143	57.5714	58.8571	48.7143	72.8571	75.1429	65.8571
W014	2006-04-02	36.8756	37.0102	77.3611	43.691	42.4435	69.5144	38.2799	55.1204	75.3028	110.051	53.208	50.5937	60.6003	69.3717	52.6144	37.6871	0.0201429	0.0321429	0.026	0.0228571	0.0255714	0.0242857	0.0274286	0.0225714	0.0284286	0.028	0.0281429	0.0251429	0.0294286	0.0318571	0.0318571	0.045	186.714	83.8571	100.143	163.429	92.8571	112.857	97.4286	184.571	168.714	131.429	156.429	113	60	124.429	73.4286	72.2857
W015	2006-04-09	23.5594	54.0918	52.9313	51.6348	56.5913	104.272	38.2799	43.5161	88.9942	41.2691	47.8872	50.5937	88.1458	34.6858	59.1912	75.3741	0.0214286	0.0277143	0.0268571	0.0211429	0.0214286	0.0194286	0.0268571	0.0228571	0.0297143	0.0268571	0.0225714	0.0224286	0.0254286	0.0304286	0.0291429	0.0401429	90.2857	80.2857	66.7143	110.857	65.2857	73.1429	74.1429	106.286	76.7143	74	98.8571	77.7143	44.5714	67.1429	67.7143	56.1429
W016	2006-04-16	27.6567	45.551	24.4298	71.4944	42.4435	41.7086	9.56998	36.7469	68.457	89.4164	79.812	44.9721	22.0365	69.3717	65.768	56.5306	0.028	0.032	0.0324286	0.0321429	0.0304286	0.0307143	0.0281429	0.0324286	0.0337143	0.0342857	0.0342857	0.0325714	0.0311429	0.0347143	0.0351429	0.0485714	59.4286	70.2857	62	64.4286	76.2857	62.7143	66	67.8571	60.5714	60.2857	56.7143	65	46.4286	65.1429	56.8571	71.1429
W017	2006-04-23	33.8027	62.6326	20.3582	71.4944	7.07392	48.6601	38.2799	49.3182	47.9199	68.7818	69.1704	44.9721	66.1094	88.6416	52.6144	18.8435	0.0221429	0.032	0.0288571	0.0262857	0.0228571	0.0255714	0.0271429	0.0255714	0.0372857	0.0304286	0.0272857	0.025	0.0291429	0.0337143	0.0332857	0.0467143	94.8571	130.286	103.429	109.143	87.1429	77	121.286	104	106	78.7143	76.1429	80.2857	66.2857	100.857	106.857	96.7143
W018	2006-04-30	46.0945	39.8571	65.1462	75.4663	42.4435	62.563	38.2799	48.3512	68.457	55.0255	95.7744	22.4861	71.6185	65.5177	55.9028	37.6871	0.0268571	0.0344286	0.0357143	0.0275714	0.0367143	0.0305714	0.03	0.0298571	0.0425714	0.0382857	0.0307143	0.0308571	0.0324286	0.0365714	0.0411429	0.0487143	74.5714	65.8571	65.2857	85.1429	74.5714	71.2857	70.4286	83.7143	82.4286	69	69.2857	80.8571	48.1429	70.8571	53.8571	64.4286
W019	2006-05-07	50.1918	42.7041	52.9313	47.6629	35.3696	41.7086	57.4199	59.9555	54.7656	75.66	90.4536	50.5937	44.0729	46.2478	59.1912	56.5306	0.025	0.029	0.0265714	0.0261429	0.0265714	0.0235714	0.0254286	0.0261429	0.0341429	0.0282857	0.024	0.0264286	0.0281429	0.0265714	0.0298571	0.0447143	37.4286	39	29.7143	46.4286	40	27.1429	34.4286	45.4286	31	36.8571	33.5714	45.4286	32.5714	42.2857	30.2857	30.8571
W020	2006-05-14	40.9729	39.8571	65.1462	31.7753	28.2957	41.7086	19.14	44.4831	68.457	48.1473	95.7744	56.2152	60.6003	92.4956	59.1912	37.6871	0.0284286	0.0287143	0.0307143	0.03	0.0362857	0.0312857	0.0242857	0.03	0.046	0.0354286	0.0325714	0.0334286	0.035	0.0347143	0.0351429	0.0525714	80.5714	71.4286	63.1429	84.7143	73.2857	60.2857	69.1429	89.5714	74	71.5714	63.2857	72.8571	55.7143	67.7143	62.5714	59.1429
W021	2006-05-21	36.8756	79.7142	69.2178	43.691	42.4435	62.563	57.4199	40.615	95.8399	55.0255	53.208	89.9443	49.582	73.2257	32.884	0	0.0275714	0.0341429	0.0324286	0.0261429	0.0418571	0.0335714	0.0281429	0.0304286	0.0342857	0.0341429	0.033	0.035	0.0381429	0.0341429	0.0381429	0.0508571	58.1429	57.1429	49.1429	67.1429	59.8571	51.2857	50.5714	65.7143	46.8571	55.5714	50.7143	65.2857	46.8571	58.4286	51	59.8571
W022	2006-05-28	31.754	45.551	28.5014	55.6067	49.5174	27.8058	76.5599	46.4171	75.3028	75.66	69.1704	44.9721	49.582	46.2478	52.6144	37.6871	0.037	0.032	0.0345714	0.033	0.0488571	0.0385714	0.0285714	0.0355714	0.0404286	0.0438571	0.0382857	0.0434286	0.042	0.0332857	0.0397143	0.055	72.5714	72.5714	53.1429	86	79.7143	62.8571	59.4286	82.1429	52.5714	63.2857	63.4286	74.2857	58.5714	63.7143	64.1429	67.5714
W023	2006-06-04	37.8999	31.3163	28.5014	31.7753	14.1478	34.7572	19.14	43.5161	54.7656	41.2691	74.4912	84.3228	60.6003	53.9557	55.9028	0	0.029	0.029	0.0332857	0.0301429	0.0427143	0.0337143	0.0251429	0.0285714	0.0381429	0.0405714	0.0315714	0.038	0.033	0.033	0.0361429	0.047	77.5714	66.4286	63.2857	72.5714	72	71.4286	63.2857	80.8571	63.2857	76.2857	54.8571	80	54.5714	70.7143	62.4286	60
W024	2006-06-11	35.8513	31.3163	36.6447	47.6629	63.6653	41.7086	47.8499	40.615	61.6113	48.1473	85.1328	28.1076	33.0547	57.8097	55.9028	37.6871	0.0308571	0.0312857	0.0324286	0.0291429	0.0367143	0.0297143	0.0265714	0.0304286	0.0388571	0.0364286	0.0354286	0.0318571	0.0291429	0.0328571	0.0355714	0.0408571	58.2857	64.5714	52	64.4286	50.5714	44.5714	62.2857	63.8571	53.4286	46.4286	45.4286	56	41.5714	59.2857	55.7143	56
W025	2006-06-18	36.8756	51.2449	44.788	31.7753	35.3696	27.8058	57.4199	52.2193	41.0742	61.9037	79.812	44.9721	49.582	57.8097	46.0376	18.8435	0.0262857	0.0275714	0.0272857	0.021	0.0281429	0.0207143	0.028	0.0247143	0.036	0.0285714	0.026	0.025	0.0264286	0.032	0.0317143	0.0281429	65.8571	64.4286	45.5714	68	41.4286	39.8571	57.4286	71	55	51.5714	44.8571	58.2857	41	56	50.5714	32.5714
W026	2006-06-25	32.7783	37.0102	36.6447	39.7191	35.3696	41.7086	19.14	59.9555	75.3028	68.7818	85.1328	50.5937	71.6185	42.3938	78.9216	56.5306	0.0244286	0.023	0.0212857	0.0244286	0.0267143	0.0247143	0.0207143	0.026	0.0357143	0.032	0.0287143	0.0258571	0.0254286	0.0258571	0.0257143	0.0254286	66.5714	60.5714	48.7143	58.7143	40.7143	46.8571	56.8571	67.2857	55.2857	52.7143	38	50.4286	42.2857	65.2857	49.8571	48.1429
W027	2006-07-02	49.1675	51.2449	12.2149	51.6348	42.4435	62.563	28.7099	48.3512	102.686	61.9037	15.9624	73.0797	82.6367	65.5177	55.9028	75.3741	0.0231429	0.0168571	0.0152857	0.022	0.02	0.0165714	0.016	0.0231429	0.0264286	0.0235714	0.0241429	0.0207143	0.0234286	0.0208571	0.0168571	0.0268571	40.4286	38.1429	37.7143	50.4286	27.4286	25.1429	28.7143	45.5714	26.5714	35.5714	29.1429	31.7143	31.1429	45.1429	35.5714	41.8571
W028	2006-07-09	33.8027	85.4081	20.3582	55.6067	28.2957	20.8543	38.2799	41.582	95.8399	82.5382	69.1704	67.4582	33.0547	53.9557	32.884	18.8435	0.009	0.0104286	0.01	0.00971429	0.0125714	0.011	0.00971429	0.0114286	0.0144286	0.0148571	0.0101429	0.0122857	0.0158571	0.0145714	0.0128571	0.0121429	25.5714	44.8571	26.8571	32.4286	21.2857	17	31.5714	29.2857	19	31	17.8571	23.4286	33	36.2857	28.1429	33.8571
W029	2006-07-16	21.5108	19.9286	48.8596	59.5787	28.2957	27.8058	9.56998	32.8788	54.7656	61.9037	74.4912	67.4582	27.5456	53.9557	55.9028	18.8435	0.0177143	0.0197143	0.0197143	0.0211429	0.018	0.0175714	0.0165714	0.0215714	0.0282857	0.0247143	0.0217143	0.0184286	0.0248571	0.0238571	0.0207143	0.0255714	23.5714	41.1429	27.7143	28.4286	26.8571	16.8571	31.5714	25.7143	17.2857	29.5714	17.5714	24.4286	37	32	31.8571	46.7143
W030	2006-07-23	25.6081	25.6224	40.7163	23.8315	35.3696	62.563	28.7099	43.5161	47.9199	89.4164	63.8496	28.1076	55.0911	53.9557	49.326	56.5306	0.0128571	0.0161429	0.0134286	0.0154286	0.0168571	0.0128571	0.0121429	0.015	0.018	0.0161429	0.0158571	0.017	0.0198571	0.0181429	0.0164286	0.016	40.1429	45.4286	38.8571	42.2857	28.8571	28.1429	37.7143	44.1429	31	38	28.8571	33.4286	33.8571	46.1429	37.5714	35
W031	2006-07-30	21.5108	37.0102	24.4298	51.6348	35.3696	55.6115	28.7099	50.2852	61.6113	55.0255	42.5664	67.4582	38.5638	61.6637	36.1724	37.6871	0.0151429	0.0188571	0.0244286	0.0141429	0.0167143	0.0134286	0.0155714	0.0165714	0.0204286	0.0185714	0.0151429	0.0171429	0.0218571	0.0236	0.0248571	0.0168571	31.4286	46.8571	36.7143	36.8571	26.1429	23.4286	43.2857	37.1429	31.8571	30	23.8571	26.1429	34.5714	44.2	35.2857	31.5714
W032	2006-08-06	24.5838	45.551	40.7163	27.8034	14.1478	20.8543	38.2799	29.0107	54.7656	48.1473	85.1328	44.9721	44.0729	46.2478	49.326	18.8435	0.0201429	0.0331429	0.0294286	0.0181429	0.0222857	0.0211429	0.0248571	0.0214286	0.0297143	0.0314286	0.0217143	0.0242857	0.0304286	0.0262857	0.0361429	0.0201429	41.4286	63.2857	40.8571	43.7143	35.2857	38	56.4286	48.2857	39.8571	53.2857	36.4286	40.2857	41.1429	54	50.4286	35.8571
W033	2006-08-13	34.827	42.7041	20.3582	55.6067	21.2218	20.8543	28.7099	41.582	54.7656	82.5382	69.1704	67.4582	82.6367	50.1018	55.9028	0	0.0195714	0.029	0.0271429	0.0184286	0.0221429	0.0198571	0.0244286	0.0204286	0.0305714	0.0291429	0.0171429	0.0207143	0.0278571	0.0272857	0.0328571	0.0217143	31.4286	47.8571	33	36.7143	26.1429	26.4286	37.4286	36.4286	32.2857	35.2857	25.4286	29.5714	36.4286	46.5714	41.5714	37.1429
W034	2006-08-20	32.7783	42.7041	57.0029	63.5506	28.2957	34.7572	28.7099	46.4171	68.457	34.3909	69.1704	22.4861	55.0911	50.1018	55.9028	37.6871	0.0194286	0.0194286	0.0178571	0.0258571	0.0147143	0.0124286	0.0147143	0.022	0.02	0.0215714	0.0241429	0.0184286	0.0218571	0.018	0.0231429	0.0185714	42.1429	44.4286	34.7143	55.8571	24.2857	24.4286	36.5714	48.7143	28.5714	31.8571	37.5714	35	32.2857	43.7143	39.4286	28.8571
W035	2006-08-27	30.7297	51.2449	61.0745	39.7191	56.5913	41.7086	38.2799	53.1863	82.1485	68.7818	79.812	56.2152	38.5638	65.5177	95.3636	0	0.0225714	0.0291429	0.0218571	0.0251429	0.0254286	0.0212857	0.022	0.0234286	0.0265714	0.0301429	0.0268571	0.0232857	0.0304286	0.0215714	0.0317143	0.0272857	39	51.7143	36.4286	50	42.8571	33.4286	43.2857	46.5714	37.1429	37.2857	37.4286	42.8571	36.5714	48	44.4286	34.7143
W036	2006-09-03	48.1432	37.0102	52.9313	27.8034	14.1478	62.563	9.56998	44.4831	68.457	27.5127	53.208	39.3506	27.5456	53.9557	39.4608	18.8435	0.0221429	0.0228571	0.016	0.0282857	0.0258571	0.0167143	0.0172857	0.0217143	0.0232857	0.0214286	0.0237143	0.0257143	0.0295714	0.019	0.0277143	0.0305714	27	33.5714	26.4286	37.2857	27	22.1429	26.5714	36	24.8571	27.1429	27.4286	31.2857	25.8571	33.4286	30.1429	27
W037	2006-09-10	44.0459	39.8571	52.9313	43.691	35.3696	41.7086	28.7099	37.7139	41.0742	82.5382	74.4912	84.3228	38.5638	61.6637	46.0376	37.6871	0.016	0.0264286	0.0135714	0.0174286	0.017	0.0147143	0.0207143	0.0155714	0.0215714	0.0177143	0.014	0.0191429	0.027	0.0201429	0.0282857	0.0295714	23	31.5714	26.1429	38	25.1429	19.8571	25	32.2857	22.7143	26.2857	27.2857	28.2857	23.2857	33.4286	28.7143	31.1429
W038	2006-09-17	41.9972	45.551	16.2865	39.7191	21.2218	34.7572	9.56998	33.8458	47.9199	55.0255	47.8872	67.4582	44.0729	30.8319	49.326	56.5306	0.018	0.0282857	0.0171429	0.0231429	0.0204286	0.0162857	0.024	0.019	0.023	0.0194286	0.0177143	0.0205714	0.029	0.0211429	0.0322857	0.0325714	40.5714	34.7143	29.4286	54.2857	32	27.4286	30	50.1429	33.5714	35.8571	37.7143	34.5714	27.4286	37.5714	34.1429	34.4286
W039	2006-09-24	44.0459	45.551	28.5014	55.6067	7.07392	34.7572	38.2799	37.7139	54.7656	61.9037	74.4912	67.4582	49.582	50.1018	55.9028	94.2177	0.0174286	0.027	0.0175714	0.0257143	0.0212857	0.0161429	0.022	0.0174286	0.0212857	0.0188571	0.0155714	0.0242857	0.0284286	0.0201429	0.0281429	0.0358571	48.2857	51.8571	39.5714	57.4286	46.5714	39.7143	40.8571	59.4286	41.2857	47	45.1429	52.7143	38.1429	45	47.5714	43.8571
W040	2006-10-01	25.6081	37.0102	36.6447	43.691	28.2957	69.5144	19.14	30.9448	41.0742	61.9037	58.5288	61.8367	44.0729	53.9557	59.1912	56.5306	0.0231429	0.0314286	0.0197143	0.0295714	0.0265714	0.0211429	0.0274286	0.0228571	0.0262857	0.0251429	0.0184286	0.0267143	0.0338571	0.0232857	0.0354286	0.0381429	48.4286	35.2857	29.8571	56.2857	49.1429	38.2857	27.1429	57	38.2857	45	47.2857	53.7143	34.1429	40.2857	34.7143	40.8571
W041	2006-10-08	35.8513	37.0102	32.5731	47.6629	28.2957	41.7086	9.56998	26.1096	82.1485	55.0255	69.1704	67.4582	60.6003	65.5177	62.4796	150.748	0.0172857	0.0225714	0.0162857	0.0251429	0.0225714	0.0194286	0.0188571	0.0184286	0.0241429	0.0195714	0.0164286	0.023	0.0292857	0.0212857	0.0271429	0.0398571	64.8571	97.1429	73.7143	75.2857	71.4286	67.2857	75	75.2857	73.4286	73.4286	57.1429	70.7143	63	76	82	53.7143
W042	2006-10-15	34.827	54.0918	40.7163	59.5787	35.3696	83.4173	38.2799	29.9777	47.9199	103.173	90.4536	50.5937	55.0911	46.2478	39.4608	56.5306	0.0132857	0.0261429	0.0187143	0.0202857	0.0222857	0.0164286	0.0201429	0.015	0.0227143	0.0174286	0.0142857	0.0207143	0.0288571	0.0211429	0.0271429	0.0404286	85.2857	95.2857	84.2857	91	83.5714	80.5714	80.4286	97	82.2857	95	66.1429	96.5714	63.5714	78	79.5714	55.5714
W043	2006-10-22	34.827	42.7041	36.6447	35.7472	42.4435	20.8543	28.7099	35.7799	34.2285	27.5127	63.8496	56.2152	44.0729	38.5398	49.326	18.8435	0.0138571	0.0224286	0.0124286	0.0185714	0.0152857	0.0118571	0.0171429	0.014	0.0192857	0.0141429	0.0115714	0.0155714	0.0227143	0.018	0.0205714	0.0294286	36.7143	40.2857	37.2857	48.8571	33.1429	34.1429	34.2857	46.7143	34.7143	45.2857	37.8571	47	26.2857	38.1429	33	27.2857
W044	2006-10-29	36.8756	59.7857	65.1462	51.6348	14.1478	48.6601	38.2799	47.3842	102.686	27.5127	47.8872	78.7012	33.0547	50.1018	49.326	37.6871	0.0115714	0.021	0.0124286	0.0195714	0.0165714	0.0137143	0.0158571	0.013	0.0184286	0.012	0.0164286	0.0195714	0.0245714	0.0177143	0.0202857	0.0368571	64.1429	79.4286	78.8571	71	74.5714	58.1429	68.2857	73.8571	66.8571	62.4286	53	72	50.4286	66.1429	69.4286	56.8571
W045	2006-11-05	26.6324	37.0102	40.7163	23.8315	35.3696	27.8058	19.14	21.2745	47.9199	41.2691	106.416	84.3228	49.582	38.5398	62.4796	0	0.0182857	0.0224286	0.0131429	0.0232857	0.0201429	0.016	0.0185714	0.0185714	0.024	0.015	0.0185714	0.0181429	0.0224286	0.0185714	0.0238571	0.0345714	42.7143	55	49.1429	50.1429	52.1429	39.1429	45.7143	49.7143	45.1429	41.4286	40.4286	46.2857	38	45.1429	44	64.4286
W046	2006-11-12	34.827	34.1632	20.3582	51.6348	35.3696	6.95144	9.56998	35.7799	41.0742	41.2691	47.8872	61.8367	49.582	23.1239	55.9028	56.5306	0.00885714	0.0162857	0.0108571	0.0157143	0.0141429	0.0122857	0.0105714	0.0105714	0.0151429	0.0128571	0.0131429	0.0141429	0.019	0.0161429	0.0171429	0.0292857	41.8571	41.1429	50.4286	52.5714	44.2857	36.5714	37.7143	52.5714	42.7143	44.4286	41.2857	45.5714	30.8571	41.1429	37.2857	35.2857
W047	2006-11-19	20.4865	48.3979	48.8596	43.691	7.07392	34.7572	19.14	29.9777	47.9199	55.0255	31.9248	33.7291	22.0365	57.8097	29.5956	0	0.00957143	0.0212857	0.012	0.0128571	0.0132857	0.0114286	0.0187143	0.0101429	0.0148571	0.0117143	0.011	0.0144286	0.0207143	0.0167143	0.0217143	0.0284286	56.5714	44.4286	53.8571	68.2857	49.2857	44.4286	40	68	57.8571	60.4286	46.4286	52.7143	34.2857	49.1429	39.1429	44.5714
W048	2006-11-26	26.6324	62.6326	57.0029	47.6629	42.4435	20.8543	47.8499	29.0107	75.3028	48.1473	37.2456	56.2152	27.5456	30.8319	59.1912	56.5306	0.00942857	0.0178571	0.00942857	0.0125714	0.0125714	0.0111429	0.0141429	0.0104286	0.017	0.0127143	0.0107143	0.0138571	0.0198571	0.0154286	0.0192857	0.0204286	35.4286	37.4286	36.7143	42.8571	33.5714	25.2857	34	42.4286	36.7143	38.5714	30.4286	34.2857	26.4286	39.1429	30	37.5714
W049	2006-12-03	21.5108	39.8571	20.3582	23.8315	35.3696	6.95144	28.7099	29.9777	34.2285	34.3909	58.5288	33.7291	49.582	34.6858	32.884	56.5306	0.00857143	0.0144286	0.00914286	0.012	0.00957143	0.00971429	0.0124286	0.00942857	0.0157143	0.0111429	0.0102857	0.0105714	0.0162857	0.015	0.0158571	0.0182857	53.8571	47.5714	50.5714	64.4286	43.5714	40	40.1429	64.5714	50.7143	57.5714	49.8571	48.2857	28.4286	50.1429	43	28.5714
W050	2006-12-10	21.5108	34.1632	20.3582	35.7472	28.2957	34.7572	19.14	33.8458	47.9199	41.2691	53.208	39.3506	38.5638	46.2478	42.7492	18.8435	0.00542857	0.01	0.007	0.00914286	0.00871429	0.00742857	0.0104286	0.00642857	0.0121429	0.00814286	0.00885714	0.00985714	0.0157143	0.0134286	0.012	0.016	71	70.2857	65.7143	88.7143	69.4286	64.5714	63.2857	87.7143	79.1429	89.8571	65.5714	67	47.8571	64.7143	62.8571	54.8571
W051	2006-12-17	34.827	31.3163	24.4298	11.9157	7.07392	27.8058	19.14	27.0767	34.2285	34.3909	42.5664	22.4861	27.5456	26.9779	46.0376	0	0.00557143	0.012	0.008	0.009	0.00942857	0.00728571	0.0115714	0.007	0.011	0.00928571	0.00928571	0.00957143	0.017	0.0142857	0.0157143	0.0161429	68.8571	59.2857	60.2857	74.7143	63.1429	62.1429	49.7143	78.5714	72.8571	86	61.7143	60.7143	43.7143	55.2857	53.7143	43.5714
W052	2006-12-24	20.4865	14.2347	28.5014	31.7753	0	13.9029	9.56998	31.9118	47.9199	13.7564	31.9248	44.9721	27.5456	34.6858	23.0188	37.6871	0.00771429	0.0157143	0.0107143	0.0111429	0.013	0.00885714	0.0144286	0.00885714	0.0125714	0.0117143	0.0108571	0.0122857	0.0201429	0.0158571	0.0188571	0.0161429	56.8571	44.2857	51.1429	68	46.7143	47.2857	39.1429	65.2857	63.2857	68	46	50.2857	35.5714	48.1429	39.5714	39
W053	2006-12-31	26.6324	45.551	57.0029	7.94382	35.3696	55.6115	38.2799	25.1426	54.7656	55.0255	31.9248	28.1076	27.5456	30.8319	42.7492	56.5306	0.00571429	0.0154286	0.00871429	0.009	0.00971429	0.00785714	0.0147143	0.00757143	0.0147143	0.0114286	0.00828571	0.01	0.0171429	0.0137143	0.0177143	0.0204286	56	41.8571	46.7143	69.8571	49.4286	45.8571	38.4286	67.1429	55.4286	67.2857	57.5714	56.7143	36	45.8571	37.4286	37.8571
W054	2007-01-07	23.5594	34.1632	24.4298	23.8315	21.2218	48.6601	9.56998	29.9777	34.2285	41.2691	42.5664	16.8646	22.0365	46.2478	29.5956	37.6871	0.012	0.0192857	0.0154286	0.0155714	0.0161429	0.0112857	0.0198571	0.0117143	0.0208571	0.0157143	0.016	0.0145714	0.0217143	0.0208571	0.0234286	0.0224286	52.4286	54.2857	49	60.4286	47.7143	45.1429	50.4286	63	55.2857	59.8571	46.5714	51.8571	38.5714	52.4286	46	47.7143
W055	2007-01-14	26.6324	45.551	36.6447	47.6629	35.3696	27.8058	9.56998	34.8129	47.9199	55.0255	26.604	44.9721	49.582	38.5398	62.4796	37.6871	0.00657143	0.0108571	0.00871429	0.0104286	0.0105714	0.00671429	0.013	0.00785714	0.0158571	0.0107143	0.0115714	0.01	0.0158571	0.0142857	0.0154286	0.0131429	80	61.7143	58	84.4286	64.2857	70.1429	55	94.2857	78.8571	88.2857	68.2857	73.2857	46.2857	61.2857	52.8571	38.4286
W056	2007-01-21	46.0945	39.8571	44.788	35.7472	56.5913	27.8058	57.4199	38.681	136.914	82.5382	58.5288	61.8367	44.0729	30.8319	52.6144	0	0.00614286	0.0144286	0.00942857	0.0114286	0.0122857	0.00771429	0.014	0.008	0.0142857	0.0117143	0.0118571	0.0115714	0.0207143	0.0155714	0.0177143	0.0248571	94.7143	66.1429	66.2857	94.5714	63	67.7143	60.8571	103.429	86	91.4286	64	74.4286	49.2857	64.5714	62.5714	53.5714
W057	2007-01-28	29.7054	51.2449	48.8596	51.6348	28.2957	55.6115	28.7099	45.4501	82.1485	13.7564	74.4912	44.9721	55.0911	69.3717	49.326	75.3741	0.0125714	0.0208571	0.0165	0.0171429	0.0182857	0.0122857	0.018	0.0135714	0.0215714	0.0182857	0.0181429	0.0171429	0.0255714	0.0217143	0.025	0.0234286	65.7143	48.7143	44.8333	65.1429	42.2857	43.7143	48.5714	68	67	59	44.7143	44.5714	36.2857	51.7143	40.8571	40.2857
W058	2007-02-04	55.3134	45.551	48.8596	63.5506	63.6653	34.7572	66.9899	55.1204	68.457	75.66	69.1704	39.3506	38.5638	53.9557	55.9028	75.3741	0.00814286	0.0194286		0.0114286	0.016	0.00885714	0.0158571	0.00985714	0.0198571	0.0137143	0.0135714	0.0144286	0.0227143	0.0202857	0.0201429	0.0298571	125.286	85.5714		129	89.4286	89.1429	79.5714	127.857	92.4286	100.429	93.1429	95.7143	73.4286	73.8571	79.1429	73.4286
W059	2007-02-11	63.508	71.1734	73.2894	87.382	49.5174	69.5144	47.8499	58.9885	116.377	55.0255	63.8496	101.187	44.0729	46.2478	78.9216	75.3741	0.0122857	0.022	0.0165	0.0151429	0.0181429	0.0135714	0.0204286	0.013	0.0207143	0.0175714	0.0162857	0.0155714	0.0257143	0.0208571	0.0237143	0.0325714	59.8571	44.2857	47	62.4286	46.8571	47.2857	40.4286	66.5714	67.7143	67.5714	49	54.8571	37.7143	50.4286	39.7143	31.8571
W060	2007-02-18	58.3864	105.337	61.0745	71.4944	56.5913	48.6601	76.5599	74.4608	61.6113	103.173	79.812	56.2152	82.6367	69.3717	75.6332	56.5306	0.0132857	0.019	0.0127143	0.0177143	0.0187143	0.0135714	0.0181429	0.0144286	0.023	0.0178571	0.0195714	0.0185714	0.0254286	0.0178571	0.0201429	0.0304286	84	49.4286	47.8571	85.8571	53.8571	54.2857	44.1429	84.7143	66.2857	80.7143	60.7143	67.8571	46.2857	50.2857	42.1429	38
W061	2007-02-25	55.3134	51.2449	57.0029	43.691	63.6653	97.3202	66.9899	69.6257	95.8399	68.7818	101.095	95.5658	55.0911	84.7876	78.9216	56.5306	0.00885714	0.0201429	0.0137143	0.009	0.0157143	0.0127143	0.0184286	0.0104286	0.0171429	0.017	0.0145714	0.0157143	0.0228571	0.0171429	0.023	0.0284286	49.8571	40.4286	45.5714	57.5714	41.1429	33.1429	36.5714	57.5714	44.8571	49.7143	36.7143	56.4286	35.7143	42.5714	37.7143	34.4286
W062	2007-03-04	69.654	56.9387	69.2178	51.6348	42.4435	41.7086	28.7099	58.9885	47.9199	55.0255	74.4912	44.9721	38.5638	88.6416	98.652	56.5306	0.0197143	0.0268571	0.0248571	0.0248571	0.0255714	0.0198571	0.0242857	0.0208571	0.03	0.0274286	0.0257143	0.0241429	0.0342857	0.029	0.0341429	0.0311429	60.1429	44.8571	44	63.5714	37.1429	41.4286	39.1429	63.8571	54.8571	64.4286	50	49.5714	31.5714	47.8571	36.1429	28.8571
W063	2007-03-11	56.3378	39.8571	48.8596	47.6629	28.2957	62.563	47.8499	54.1533	68.457	48.1473	74.4912	67.4582	71.6185	61.6637	42.7492	37.6871	0.0224286	0.0285714	0.0267143	0.0281429	0.0248571	0.019	0.0264286	0.0217143	0.0321429	0.0284286	0.0254286	0.0221429	0.0362857	0.0312857	0.033	0.0415714	68.7143	48.1429	51.7143	70.1429	67.2857	52.4286	46.7143	72.8571	57	75.8571	59.1429	75.4286	42.1429	52.7143	43.5714	46.5714
W064	2007-03-18	41.9972	56.9387	65.1462	51.6348	49.5174	27.8058	9.56998	44.4831	68.457	75.66	85.1328	95.5658	55.0911	92.4956	69.0564	37.6871	0.0201429	0.0261429	0.0228571	0.0248571	0.023	0.02	0.0204286	0.0214286	0.0301429	0.0271429	0.0245714	0.0247143	0.0354286	0.0268571	0.0311429	0.0391429	61.4286	61	59.5714	62.4286	54.4286	46	62.1429	66	70.8571	74.4286	48	63.8571	42	63.1429	50.7143	38
W065	2007-03-25	41.9972	45.551	28.5014	47.6629	70.7392	13.9029	28.7099	35.7799	75.3028	89.4164	74.4912	39.3506	60.6003	38.5398	49.326	56.5306	0.0151429	0.0335714	0.0265714	0.0202857	0.0335714	0.0177143	0.0282857	0.0187143	0.0324286	0.0271429	0.0251429	0.0287143	0.0432857	0.0331429	0.0382857	0.0452857	95.4286	74.8571	77.7143	93.5714	92	82.7143	70.8571	95.7143	81.4286	98.8571	83.7143	93.2857	84.8571	78.1429	71.7143	82.1429
W066	2007-04-01	45.0702	48.3979	48.8596	35.7472	99.0348	55.6115	9.56998	41.582	75.3028	82.5382	95.7744	67.4582	38.5638	77.0796	82.21	75.3741	0.0214286	0.0325714	0.0281429	0.0285714	0.0275714	0.0217143	0.0287143	0.0237143	0.031	0.03	0.025	0.0257143	0.0392857	0.0318571	0.0362857	0.041	109.286	193.429	173.143	114.143	171.429	129.429	206.571	110.429	157.429	132.571	109.286	139.857	149.286	162.429	180.143	169.286
W067	2007-04-08	61.4594	39.8571	52.9313	55.6067	49.5174	27.8058	0	49.3182	82.1485	48.1473	63.8496	56.2152	44.0729	96.3495	98.652	75.3741	0.0267143	0.038	0.0355714	0.0348571	0.0342857	0.0274286	0.0344286	0.0301429	0.0371429	0.0374286	0.035	0.0321429	0.0452857	0.0388571	0.0417143	0.0525714	75.1429	69.2857	61.2857	74.5714	73	58.2857	65.1429	75.4286	65	72.1429	53.4286	76.1429	60.8571	68	59	56.5714
W068	2007-04-15	54.2891	65.4796	44.788	63.5506	35.3696	76.4658	28.7099	43.5161	102.686	34.3909	85.1328	73.0797	33.0547	73.2257	72.3448	75.3741	0.0274286	0.033	0.0305714	0.0331429	0.0337143	0.0252857	0.0302857	0.0304286	0.0374286	0.0371429	0.0325714	0.0301429	0.0394286	0.034	0.035	0.046	54.4286	43.7143	37.8571	56.2857	41.4286	38.8571	38.8571	57.4286	47.5714	51.8571	39.5714	49.1429	35.7143	40.1429	36.8571	37.4286
W069	2007-04-22	53.2648	59.7857	65.1462	31.7753	42.4435	34.7572	47.8499	55.1204	102.686	82.5382	111.737	50.5937	71.6185	73.2257	55.9028	75.3741	0.0284286	0.0377143	0.0384286	0.0325714	0.0405714	0.028	0.0328571	0.0301429	0.0405714	0.037	0.031	0.0315714	0.0465714	0.039	0.0402857	0.0555714	69.8571	74.7143	56.7143	72.2857	82	60	64.1429	73.8571	65.7143	68.8571	68	81.4286	65.5714	62.2857	64.8571	69.4286
W070	2007-04-29	33.8027	82.5612	28.5014	83.4101	14.1478	104.272	66.9899	47.3842	109.531	75.66	133.02	56.2152	66.1094	115.619	65.768	56.5306	0.032	0.036	0.0331429	0.0335714	0.038	0.0264286	0.0327143	0.0344286	0.052	0.0361429	0.034	0.0297143	0.0427143	0.0422857	0.0375714	0.046	88.4286	72.4286	67	82	69.5714	67.2857	67.5714	88.1429	84.1429	78.2857	71.7143	77.5714	53	70.7143	60	54.7143
W071	2007-05-06	37.8999	71.1734	36.6447	59.5787	35.3696	34.7572	38.2799	50.2852	109.531	48.1473	95.7744	89.9443	22.0365	77.0796	59.1912	75.3741	0.0381429	0.0394286	0.0394286	0.0452857	0.0434286	0.0338571	0.029	0.0411429	0.0467143	0.046	0.0425714	0.0362857	0.0512857	0.0444286	0.0414286	0.0548571	85.7143	73.8571	65	86.1429	65	69.4286	74.1429	88.8571	80.8571	79.2857	75.2857	79	57.7143	69	60	59.4286
W072	2007-05-13	45.0702	37.0102	52.9313	35.7472	42.4435	76.4658	28.7099	53.1863	82.1485	89.4164	85.1328	56.2152	71.6185	80.9336	85.4984	94.2177	0.0314286	0.0432857	0.039	0.042	0.0454286	0.0312857	0.0344286	0.0372857	0.0417143	0.0447143	0.0397143	0.039	0.0532857	0.041	0.0451429	0.0505714	79	86.2857	65.5714	84.2857	80	68.7143	77.4286	81	65.5714	74.2857	72.1429	82.8571	68.2857	71.4286	69	90.7143
W073	2007-05-20	45.0702	48.3979	52.9313	67.5225	70.7392	62.563	66.9899	57.0544	41.0742	68.7818	90.4536	73.0797	66.1094	57.8097	62.4796	37.6871	0.0281429	0.0341429	0.0354286	0.0335714	0.0338571	0.0242857	0.0308571	0.032	0.0425714	0.0378571	0.0305714	0.0297143	0.0442857	0.0355714	0.0388571	0.0474286	88.4286	86.5714	68	87.2857	78.4286	69.7143	78.1429	85.7143	76.8571	80.7143	77.8571	78.5714	73.7143	76.2857	71.5714	78.4286
W074	2007-05-27	58.3864	48.3979	52.9313	67.5225	42.4435	55.6115	57.4199	64.7906	102.686	48.1473	101.095	123.673	71.6185	80.9336	75.6332	37.6871	0.0314286	0.0291429	0.0295714	0.0391429	0.0367143	0.0311429	0.0251429	0.0345714	0.0285714	0.0421429	0.0334286	0.0337143	0.0467143	0.0301429	0.0328571	0.0502857	76.1429	59.4286	50.7143	93	76.1429	68	47.1429	83.7143	43.1429	66.5714	77.8571	89.2857	62.7143	53.1429	56.8571	75
W075	2007-06-03	41.9972	59.7857	52.9313	55.6067	28.2957	104.272	57.4199	51.2523	54.7656	68.7818	74.4912	73.0797	115.691	38.5398	46.0376	18.8435	0.0297143	0.033	0.0372857	0.0314286	0.0318571	0.0255714	0.0302	0.0292857	0.0354286	0.0385714	0.024	0.0282857	0.0425714	0.0368571	0.0388571	0.0357143	42.2857	48.8571	39.1429	44.8571	40	31.4286	41.8	46	44	43	37.7143	50.5714	32.1429	43.7143	38.8571	34.8571
W076	2007-06-10	43.0216	54.0918	32.5731	71.4944	49.5174	55.6115	38.2799	37.7139	95.8399	61.9037	90.4536	67.4582	82.6367	65.5177	42.7492	37.6871	0.027	0.028	0.0335714	0.03	0.0321429	0.0254286	0.0264286	0.0274286	0.0364286	0.0395714	0.0267143	0.0334286	0.0425714	0.0335714	0.0357143	0.0481429	40	40.1429	35.2857	46.8571	34.8571	34.5714	34.1429	45.1429	38.2857	40.4286	40	48	33.1429	42.8571	32.8571	29.1429
W077	2007-06-17	38.9243	65.4796	28.5014	67.5225	42.4435	41.7086	19.14	50.2852	88.9942	123.807	58.5288	39.3506	55.0911	53.9557	42.7492	94.2177	0.0304286	0.0221429	0.0268571	0.0305714	0.0274286	0.0217143	0.0202857	0.0297143	0.0338571	0.0348571	0.026	0.027	0.032	0.0295714	0.0291429	0.0367143	41.7143	43.8571	31.2857	47.5714	34.1429	28.2857	34.8571	48.2857	33	36.5714	38.4286	42.2857	37.2857	40.5714	36.8571	39.8571
W078	2007-06-24	26.6324	62.6326	52.9313	23.8315	70.7392	55.6115	47.8499	35.7799	123.223	96.2946	95.7744	67.4582	77.1276	50.1018	59.1912	56.5306	0.0278571	0.0202857	0.0302857	0.0322857	0.0291429	0.0228571	0.0181429	0.0304286	0.0307143	0.0357143	0.0291429	0.0262857	0.0348571	0.0305714	0.0288571	0.0355714	58.5714	67.7143	52	59.2857	51.1429	48.7143	54.8571	63.8571	36.7143	58.4286	56.1429	59.1429	60	54.5714	56.7143	56.4286
W079	2007-07-01	52.2405	39.8571	32.5731	31.7753	21.2218	27.8058	38.2799	53.1863	75.3028	48.1473	117.058	89.9443	44.0729	46.2478	59.1912	56.5306	0.0214286	0.0242857	0.0262857	0.0221429	0.0274286	0.022	0.0198571	0.0224286	0.0228571	0.0298571	0.0222857	0.0261429	0.0331429	0.0248571	0.0291429	0.0335714	50.5714	57	46.4286	46.7143	43.7143	40.5714	42.8571	53.7143	35.4286	47.4286	48	49.8571	37.4286	49.5714	44	41.2857
W080	2007-07-08	37.8999	56.9387	36.6447	55.6067	42.4435	48.6601	19.14	43.5161	88.9942	61.9037	111.737	106.809	16.5273	53.9557	52.6144	18.8435	0.0281429	0.021	0.0212857	0.025	0.0254286	0.0214286	0.0178571	0.0274286	0.0261429	0.031	0.0238571	0.0215714	0.0277143	0.0215714	0.0208571	0.0267143	39.4286	34.4286	31.7143	41.5714	32.8571	30.5714	22.7143	44	24.4286	38.7143	39.1429	41.7143	31.4286	37.4286	30.7143	23
W081	2007-07-15	40.9729	48.3979	28.5014	39.7191	21.2218	34.7572	38.2799	47.3842	68.457	55.0255	79.812	61.8367	33.0547	30.8319	75.6332	18.8435	0.0197143	0.0192857	0.0194286	0.0208571	0.028	0.0165714	0.0135714	0.0217143	0.0184286	0.021	0.0217143	0.0222857	0.0338571	0.0175714	0.0244286	0.0382857	37.7143	50.5714	37.8571	39.7143	42.2857	35.5714	40.7143	41.7143	23.5714	41.5714	38	44.8571	46.2857	43.7143	41.4286	49.4286
W082	2007-07-22	32.7783	54.0918	44.788	31.7753	56.5913	55.6115	19.14	45.4501	68.457	61.9037	53.208	61.8367	33.0547	46.2478	62.4796	56.5306	0.024	0.0265714	0.0251429	0.0267143	0.0285714	0.0182857	0.0214286	0.0267143	0.0294286	0.0267143	0.0234286	0.02	0.0358571	0.0244286	0.0322857	0.0275714	84.8571	79.5714	59.7143	80.7143	56.4286	55	76.8571	84.8571	53	72.1429	77.8571	66.4286	56.2857	69.8571	58.5714	39.8571
W083	2007-07-29	50.1918	34.1632	61.0745	35.7472	21.2218	34.7572	105.27	47.3842	88.9942	48.1473	85.1328	56.2152	44.0729	69.3717	65.768	37.6871	0.0258571	0.0245714	0.0295714	0.0265714	0.0301429	0.0201429	0.0202857	0.0257143	0.0311429	0.0302857	0.0195714	0.0228571	0.0351429	0.0242857	0.032	0.0272857	65.5714	64.7143	52.4286	63	61.7143	56.1429	57.7143	67.2857	51.4286	64.4286	55.7143	59.4286	51	63	48.7143	45.2857
W084	2007-08-05	33.8027	37.0102	8.14327	63.5506	28.2957	41.7086	57.4199	34.8129	54.7656	48.1473	42.5664	101.187	49.582	69.3717	62.4796	56.5306	0.0115714	0.0101429	0.00914286	0.0141429	0.012	0.00842857	0.00714286	0.013	0.014	0.017	0.00985714	0.012	0.0128571	0.0124286	0.0124286	0.0148571	23.1429	41	27.7143	26.5714	16.4286	19.5714	36.5714	26.2857	20.7143	25.5714	19.1429	27.4286	27.7143	34.7143	26.7143	20
W085	2007-08-12	25.6081	56.9387	69.2178	51.6348	42.4435	48.6601	38.2799	51.2523	136.914	55.0255	63.8496	33.7291	60.6003	65.5177	52.6144	75.3741	0.012	0.0181429	0.0155714	0.0131429	0.0147143	0.0115714	0.0137143	0.0137143	0.0155714	0.0197143	0.00957143	0.015	0.0185714	0.0164286	0.0197143	0.0194286	23.5714	46.5714	28.7143	28.4286	17.8571	21.8571	43	27.4286	25.7143	28.2857	20.8571	27.1429	31.1429	36.1429	32.2857	19
W086	2007-08-19	37.8999	19.9286	57.0029	35.7472	14.1478	48.6601	19.14	41.582	88.9942	55.0255	79.812	84.3228	71.6185	46.2478	62.4796	37.6871	0.0194286	0.0222857	0.0237143	0.0207143	0.0145714	0.0134286	0.0218571	0.0198571	0.0235714	0.0217143	0.0144286	0.0161429	0.0228571	0.0234286	0.026	0.018	36	45.8571	38.8571	40.8571	26.2857	31.7143	44.8571	41.1429	33.7143	39	38.5714	38.5714	33.1429	43.5714	36	23.5714
W087	2007-08-26	35.8513	31.3163	61.0745	43.691	35.3696	34.7572	19.14	44.4831	68.457	75.66	79.812	73.0797	38.5638	61.6637	69.0564	18.8435	0.0194286	0.0222857	0.018	0.0182857	0.0117143	0.014	0.0215714	0.0195714	0.0205714	0.0178571	0.0134286	0.0147143	0.0211429	0.0214286	0.0208571	0.0258571	24.4286	32.8571	23	29.5714	17.2857	15	28.1429	27.5714	22.7143	22.8571	22.4286	24.4286	24.1429	29.4286	25.1429	24.7143
W088	2007-09-02	43.0216	59.7857	28.5014	55.6067	42.4435	48.6601	47.8499	45.4501	68.457	68.7818	74.4912	67.4582	77.1276	53.9557	39.4608	75.3741	0.0177143	0.0288571	0.019	0.0191429	0.019	0.014	0.0242857	0.0185714	0.024	0.0204286	0.0145714	0.0167143	0.0282857	0.0224286	0.0258571	0.0338571	18	25.8571	19.5714	25.7143	16.5714	15.8571	20.1429	21.7143	16	22	18.2857	25.1429	23.4286	29	20.7143	17.1429
W089	2007-09-09	41.9972	51.2449	61.0745	31.7753	49.5174	41.7086	19.14	45.4501	41.0742	82.5382	47.8872	67.4582	49.582	57.8097	59.1912	18.8435	0.0257143	0.026	0.0247143	0.0305714	0.023	0.0207143	0.022	0.0255714	0.0297143	0.0247143	0.0215714	0.0214286	0.035	0.0262857	0.0267143	0.0425714	78.4286	63.1429	54.5714	74.8571	66.7143	60.1429	56	80.8571	56.1429	66.8571	69.4286	68.5714	53.8571	60.1429	57.4286	54.2857
W090	2007-09-16	38.9243	51.2449	32.5731	59.5787	14.1478	41.7086	47.8499	51.2523	54.7656	75.66	101.095	50.5937	66.1094	69.3717	59.1912	75.3741	0.0177143	0.0215714	0.0215714	0.02	0.0177143	0.0171429	0.0178571	0.0191429	0.0241429	0.0221429	0.0154286	0.0162857	0.0234286	0.0207143	0.0207143	0.0244286	19.8571	37	22.8571	23.8571	22.5714	19.2857	29.1429	24	20.1429	27.2857	20.8571	30	28.4286	33.8571	26.1429	20.5714
W091	2007-09-23	33.8027	34.1632	52.9313	55.6067	84.887	41.7086	28.7099	54.1533	54.7656	75.66	85.1328	61.8367	77.1276	65.5177	32.884	94.2177	0.0187143	0.0255714	0.0215714	0.0224286	0.0207143	0.0184286	0.0198571	0.0192857	0.0194286	0.0211429	0.0194286	0.0175714	0.0268571	0.0227143	0.0254286	0.0327143	26.5714	35	27.1429	31.4286	23.8571	22.4286	31.1429	32.4286	27.7143	31.8571	29.7143	33.4286	25.8571	35.8571	26.7143	22
W092	2007-09-30	34.827	51.2449	61.0745	43.691	42.4435	76.4658	19.14	37.7139	82.1485	55.0255	63.8496	50.5937	44.0729	69.3717	95.3636	37.6871	0.0107143	0.024	0.0168571	0.0122857	0.0207143	0.0187143	0.0178571	0.0114286	0.0144286	0.0171429	0.0161429	0.0182857	0.0301429	0.0181429	0.0251429	0.0388571	29.8571	34.8571	30.5714	39	40.4286	30.5714	31.4286	38.5714	24.8571	37.5714	37.5714	46.8571	33	34	33.4286	26.1429
W093	2007-10-07	35.8513	39.8571	36.6447	39.7191	42.4435	34.7572	47.8499	51.2523	54.7656	103.173	47.8872	89.9443	44.0729	65.5177	59.1912	94.2177	0.014	0.0201429	0.0135714	0.0205714	0.0165714	0.0158571	0.0171429	0.0145714	0.0182857	0.0165714	0.0191429	0.015	0.0244286	0.0195714	0.0187143	0.031	38.4286	39.4286	36.8571	45.2857	38.5714	35.8571	33.8571	44.4286	33.4286	48.1429	41.7143	45	30	40.5714	36.8571	23.8571
W094	2007-10-14	34.827	51.2449	20.3582	27.8034	35.3696	13.9029	19.14	43.5161	68.457	55.0255	47.8872	56.2152	16.5273	34.6858	55.9028	56.5306	0.0134286	0.025	0.0177143	0.0188571	0.0194286	0.0144286	0.0187143	0.0138571	0.0201429	0.0157143	0.018	0.016	0.0294286	0.0208571	0.0247143	0.043	35.4286	34.8571	34.8571	42.4286	43.5714	32.7143	28.1429	42.8571	28	47.5714	40.2857	47.8571	34.4286	36.8571	34	30.7143
W095	2007-10-21	27.6567	45.551	28.5014	43.691	70.7392	27.8058	38.2799	30.9448	54.7656	48.1473	74.4912	67.4582	55.0911	73.2257	49.326	37.6871	0.0115714	0.0218571	0.0124286	0.0154286	0.0161429	0.0104286	0.0177143	0.014	0.0214286	0.0127143	0.0184286	0.0138571	0.0274286	0.0192857	0.0194286	0.043	73.7143	57.5714	53.7143	83.2857	52.5714	46.5714	54.2857	76.8571	59.5714	60.7143	66.1429	63.8571	41.5714	55.2857	53.8571	31.5714
W096	2007-10-28	37.8999	39.8571	57.0029	35.7472	42.4435	20.8543	38.2799	41.582	54.7656	41.2691	90.4536	50.5937	55.0911	50.1018	62.4796	37.6871	0.0122857	0.0192857	0.0138571	0.0187143	0.0168571	0.0151429	0.015	0.0138571	0.0181429	0.0151429	0.0177143	0.0142857	0.0231429	0.0188571	0.0197143	0.0327143	44.5714	47.7143	47.2857	48.2857	41.7143	39.4286	46.2857	50.7143	44	49.5714	41.8571	46.7143	36.8571	50.2857	40.7143	26.5714
W097	2007-11-04	22.5351	54.0918	28.5014	59.5787	42.4435	83.4173	28.7099	45.4501	82.1485	82.5382	74.4912	33.7291	60.6003	61.6637	39.4608	18.8435	0.00942857	0.025	0.0102857	0.0161429	0.0127143	0.0114286	0.0177143	0.0105714	0.0185714	0.0124286	0.0152857	0.0118571	0.0231429	0.0172857	0.0197143	0.0365714	90.8571	63	73.1429	102.286	63.5714	70.8571	61.8571	99.1429	68	81.5714	82.7143	72.2857	47	66	56.4286	42.1429
W098	2007-11-11	27.6567	59.7857	40.7163	63.5506	56.5913	20.8543	38.2799	46.4171	68.457	20.6346	90.4536	39.3506	38.5638	38.5398	32.884	18.8435	0.00914286	0.0191429	0.0158571	0.0154286	0.0165714	0.0131429	0.0171429	0.0108571	0.0158571	0.0115714	0.0175714	0.0142857	0.0274286	0.0212857	0.0198571	0.0341429	70.4286	70.5714	70.7143	67	53.1429	55.5714	68.2857	75.2857	63.5714	72.7143	54.7143	54.8571	44	67.2857	59.7143	35.4286
W099	2007-11-18	30.7297	45.551	28.5014	39.7191	28.2957	41.7086	47.8499	26.1096	34.2285	13.7564	58.5288	89.9443	38.5638	42.3938	36.1724	94.2177	0.0104286	0.018	0.0135714	0.0141429	0.0145714	0.0151429	0.0144286	0.0114286	0.0184286	0.0157143	0.0181429	0.0155714	0.0205714	0.018	0.0177143	0.0311429	60	56.7143	67.1429	59.2857	56.1429	49.2857	59.8571	64	47.4286	59.8571	58.8571	51.2857	43	59.8571	51.5714	38.4286
W100	2007-11-25	22.5351	37.0102	24.4298	27.8034	56.5913	27.8058	19.14	32.8788	47.9199	20.6346	90.4536	89.9443	38.5638	50.1018	62.4796	75.3741	0.00714286	0.0145714	0.0115714	0.0128571	0.0122857	0.00785714	0.0145714	0.00842857	0.0131429	0.00871429	0.0124286	0.00971429	0.0204286	0.0168571	0.0164286	0.0281429	60.2857	58.8571	63.8571	60	52	52.4286	54	67.1429	55.5714	68.5714	56.1429	52.1429	41.1429	59.1429	53.5714	26.2857
W101	2007-12-02	28.681	48.3979	20.3582	19.8596	35.3696	20.8543	47.8499	25.1426	41.0742	55.0255	37.2456	73.0797	33.0547	65.5177	46.0376	18.8435	0.01	0.0184286	0.0132857	0.0137143	0.015	0.0115714	0.0174286	0.0104286	0.017	0.0118571	0.0128571	0.0128571	0.024	0.0194286	0.0191429	0.0308571	50.5714	44.8571	49.1429	53.1429	36.1429	38.8571	46.2857	57.4286	50.2857	56.7143	42.7143	42.4286	34.1429	52	36.8571	26.8571
W102	2007-12-09	25.6081	45.551	36.6447	47.6629	56.5913	34.7572	28.7099	28.0437	41.0742	34.3909	53.208	50.5937	22.0365	42.3938	39.4608	0	0.009	0.0138571	0.0101429	0.0124286	0.013	0.00985714	0.0128571	0.00928571	0.0141429	0.0101429	0.0121429	0.011	0.0197143	0.0151429	0.0155714	0.027	54.8571	48.2857	55	59.7143	42.4286	44.7143	43.8571	60.8571	55.8571	61.5714	47.4286	49.1429	39.7143	51.8571	40.2857	31.8571
W103	2007-12-16	32.7783	54.0918	48.8596	43.691	7.07392	41.7086	9.56998	42.5491	68.457	61.9037	58.5288	39.3506	38.5638	23.1239	42.7492	37.6871	0.006	0.0141429	0.00785714	0.00971429	0.00957143	0.00742857	0.0135714	0.00671429	0.0132857	0.00671429	0.00871429	0.00785714	0.02	0.0151429	0.014	0.0282857	73	62.7143	75.7143	77	64.1429	74	62.1429	82.7143	79.2857	98.5714	66.4286	72.2857	53.1429	69.7143	58.1429	49
W104	2007-12-23	35.8513	37.0102	36.6447	19.8596	28.2957	69.5144	47.8499	32.8788	61.6113	48.1473	37.2456	44.9721	55.0911	53.9557	32.884	18.8435	0.00642857	0.0184286	0.00942857	0.0108571	0.0122857	0.00928571	0.0162857	0.00742857	0.0102857	0.00757143	0.0102857	0.00971429	0.0225714	0.0152857	0.0172857	0.0315714	104.857	46.8571	69.2857	108.857	61.5714	70.7143	50.1429	108.429	95.5714	99.4286	90	70.2857	48	64.8571	48	48
W105	2007-12-30	40.9729	19.9286	36.6447	39.7191	56.5913	69.5144	47.8499	26.1096	54.7656	48.1473	63.8496	56.2152	55.0911	26.9779	46.0376	75.3741	0.0122857	0.0202857	0.017	0.0167143	0.0155714	0.0157143	0.0187143	0.014	0.0177143	0.0144286	0.0194286	0.0144286	0.024	0.0212857	0.0212857	0.0294286	66.1429	45.5714	56.8571	65.5714	46.1429	50.8571	46.8571	69	78.4286	65.4286	59.1429	49	42.2857	63.4286	42.4286	43.8571
W106	2008-01-06	31.754	39.8571	40.7163	35.7472	49.5174	27.8058	57.4199	34.8129	61.6113	41.2691	47.8872	50.5937	77.1276	26.9779	55.9028	18.8435	0.005	0.0151429	0.00671429	0.0112857	0.00785714	0.00671429	0.0111429	0.00642857	0.0138571	0.00714286	0.0117143	0.00942857	0.0171429	0.016	0.0127143	0.0301429	92.7143	95	102.714	90.8571	96.1429	80.4286	97.1429	99.4286	98.4286	95.1429	80.2857	88.2857	91.2857	90.4286	89	81
W107	2008-01-13	36.8756	31.3163	24.4298	55.6067	21.2218	41.7086	28.7099	38.681	61.6113	41.2691	37.2456	28.1076	33.0547	42.3938	42.7492	18.8435	0.0101429	0.0175714	0.0125714	0.0175714	0.0158571	0.0111429	0.0168571	0.011	0.0181429	0.0112857	0.0175714	0.0131429	0.0204286	0.017	0.0191429	0.0262857	52.5714	32.4286	40	59.2857	39.1429	45.8571	30.2857	59.5714	55.1429	62.8571	47.2857	46.2857	35.1429	45	26	29.1429
W108	2008-01-20	17.4135	39.8571	28.5014	31.7753	28.2957	13.9029	47.8499	38.681	68.457	61.9037	47.8872	33.7291	38.5638	57.8097	46.0376	75.3741	0.0135714	0.0211429	0.0137143	0.0177143	0.0145714	0.0132857	0.0192857	0.0135714	0.0207143	0.014	0.0171429	0.0128571	0.0231429	0.0188571	0.0212857	0.029	47.7143	32.8571	44.8571	52.2857	41.2857	44	33.1429	51.8571	52	58.8571	44.5714	46.2857	32.1429	47.4286	27.7143	23.7143
W109	2008-01-27	39.9486	31.3163	40.7163	59.5787	0	48.6601	28.7099	28.0437	68.457	55.0255	53.208	22.4861	44.0729	42.3938	46.0376	0	0.0115714	0.0145714	0.0118571	0.0181429	0.0171429	0.012	0.015	0.0118571	0.018	0.012	0.0201429	0.0121429	0.0218571	0.0181429	0.0175714	0.0278571	56.4286	42.5714	47.5714	60.5714	43.7143	45.7143	42.5714	62.1429	62.1429	63.5714	47	46.4286	39.7143	51.4286	34.4286	27.8571
W110	2008-02-03	27.6567	17.0816	52.9313	43.691	14.1478	48.6601	19.14	31.9118	47.9199	27.5127	47.8872	11.243	44.0729	26.9779	32.884	75.3741	0.017	0.0261429	0.0241429	0.0231429	0.0248571	0.0184286	0.0277143	0.017	0.0241429	0.0187143	0.0251429	0.018	0.034	0.0282857	0.03	0.0371429	55.4286	43.1429	47.1429	54.1429	40.8571	41.5714	44.1429	58.8571	63.5714	60.5714	45.8571	43.2857	36.8571	54.2857	34.8571	36.8571
W111	2008-02-10	39.9486	28.4694	32.5731	51.6348	21.2218	34.7572	19.14	58.9885	61.6113	34.3909	53.208	33.7291	55.0911	42.3938	42.7492	94.2177	0.017	0.0262857	0.022	0.0215714	0.0232857	0.0184286	0.0244286	0.0167143	0.0255714	0.02	0.0242857	0.0187143	0.0307143	0.0265714	0.028	0.0368571	70.5714	47.2857	56	69.7143	54	51.8571	52.1429	75.1429	82.4286	72.8571	63.8571	52.4286	46.7143	66.7143	40.4286	46.7143
W112	2008-02-17	28.681	51.2449	44.788	63.5506	42.4435	27.8058	105.27	35.7799	61.6113	61.9037	31.9248	67.4582	38.5638	38.5398	62.4796	113.061	0.0165714	0.0271429	0.0188571	0.0207143	0.022	0.0194286	0.0235714	0.018	0.0292857	0.0214286	0.0272857	0.0191429	0.0325714	0.0257143	0.0265714	0.0438571	72.8571	68.8571	76.4286	73.1429	73.2857	65.1429	74.8571	78.8571	86	81.4286	68.8571	63	71.8571	75.2857	63.4286	70.5714
W113	2008-02-24	40.9729	54.0918	36.6447	67.5225	28.2957	34.7572	66.9899	47.3842	82.1485	34.3909	42.5664	39.3506	33.0547	80.9336	72.3448	56.5306	0.017	0.0257143	0.0202857	0.02	0.0202857	0.0184286	0.0231429	0.0172857	0.0262857	0.0194286	0.0254286	0.0181429	0.0311429	0.0257143	0.0258571	0.041	52.7143	50.8571	55.2857	57	53.5714	48.7143	53.7143	58.4286	62.8571	65.1429	50.2857	45.7143	50.4286	59.7143	43.7143	54.7143
W114	2008-03-02	28.681	39.8571	28.5014	51.6348	42.4435	27.8058	66.9899	48.3512	41.0742	61.9037	58.5288	84.3228	66.1094	34.6858	49.326	75.3741	0.0157143	0.0258571	0.0197143	0.0214286	0.0214286	0.0207143	0.0224286	0.0162857	0.0235714	0.0185714	0.0274286	0.0212857	0.0351429	0.0234286	0.0281429	0.0445714	59.2857	113.571	138.571	61.4286	137.429	71.4286	116.571	68.5714	64	75.5714	57.8571	69.5714	101.714	113.143	97.8571	92.5714
W115	2008-03-09	43.0216	34.1632	44.788	55.6067	35.3696	20.8543	38.2799	53.1863	109.531	55.0255	69.1704	61.8367	55.0911	34.6858	55.9028	18.8435	0.0188571	0.0334286	0.0292857	0.0205714	0.0255714	0.025	0.0305714	0.02	0.0321429	0.0242857	0.0295714	0.0227143	0.0335714	0.0324286	0.0282857	0.042	97.5714	80	101.429	89.4286	84.2857	91	96.2857	104.286	113.286	109.143	85.1429	82.2857	82.2857	93.8571	87.8571	71.8571
W116	2008-03-16	34.827	48.3979	32.5731	27.8034	28.2957	62.563	9.56998	49.3182	88.9942	41.2691	74.4912	78.7012	99.164	69.3717	65.768	94.2177	0.0184286	0.0307143	0.0227143	0.0181429	0.0222857	0.0262857	0.0262857	0.019	0.0241429	0.0245714	0.0264286	0.02	0.0324286	0.0257143	0.0264286	0.0397143	85.5714	55.5714	75	101.714	84.2857	64.5714	67.5714	96.1429	82	72.7143	89	74.2857	64.2857	70.5714	56.7143	61.8571
W117	2008-03-23	26.6324	37.0102	20.3582	59.5787	35.3696	62.563	57.4199	51.2523	82.1485	55.0255	90.4536	89.9443	5.50911	50.1018	42.7492	56.5306	0.0211429	0.034	0.0292857	0.0257143	0.0291429	0.0318571	0.0281429	0.0237143	0.0295714	0.0284286	0.0312857	0.0261429	0.0394286	0.034	0.0317143	0.0434286	48.4286	48	48.7143	51.5714	56.4286	43.4286	52.2857	52	48.7143	50.8571	47.1429	49.7143	49.1429	48.7143	45.2857	56.8571
W118	2008-03-30	40.9729	42.7041	48.8596	31.7753	49.5174	34.7572	47.8499	41.582	54.7656	68.7818	133.02	50.5937	77.1276	46.2478	62.4796	56.5306	0.0257143	0.0357143	0.03	0.0297143	0.0331429	0.035	0.0322857	0.0268571	0.0338571	0.0287143	0.0358571	0.0302857	0.0451429	0.0368571	0.0367143	0.0484286	77.7143	53.4286	53.4286	83.1429	63.4286	55.8571	54.1429	82	66.8571	71.7143	66.5714	57.5714	52.8571	51.7143	48.8571	55.4286
W119	2008-04-06	47.1189	37.0102	28.5014	47.6629	42.4435	13.9029	76.5599	43.5161	41.0742	48.1473	79.812	39.3506	44.0729	34.6858	65.768	37.6871	0.0304286	0.0404286	0.0325714	0.032	0.0348571	0.0344286	0.0378571	0.0312857	0.0401429	0.0364286	0.0368571	0.0312857	0.0398571	0.0385714	0.038	0.047	68.2857	47.2857	45.4286	73.4286	48.2857	48.7143	48.1429	72	62.4286	64.8571	62	53.2857	42	46	40.2857	39.1429
W120	2008-04-13	48.1432	68.3265	44.788	67.5225	49.5174	48.6601	76.5599	54.1533	47.9199	48.1473	85.1328	56.2152	71.6185	69.3717	49.326	56.5306	0.0281429	0.034	0.0327143	0.032	0.0294286	0.0328571	0.03	0.0292857	0.0337143	0.0332857	0.036	0.0307143	0.0365714	0.0347143	0.0341429	0.0484286	82.5714	48.1429	54.7143	85.2857	53.5714	50.4286	49.4286	85	67	68.1429	70.8571	61.8571	48.4286	50.5714	45.5714	45.8571
W121	2008-04-20	36.8756	56.9387	40.7163	19.8596	14.1478	41.7086	28.7099	48.3512	75.3028	68.7818	58.5288	61.8367	44.0729	38.5398	55.9028	150.748	0.0338571	0.0444286	0.0418571	0.0362857	0.0384286	0.0434286	0.037	0.035	0.0371429	0.0391429	0.0411429	0.0371429	0.0442857	0.0414286	0.0437143	0.0515714	56	61.4286	57.1429	65.2857	53.7143	48.7143	62.4286	60.8571	62.4286	55.5714	56.7143	49.7143	50.8571	56.1429	54	53.8571
W122	2008-04-27	40.9729	71.1734	57.0029	23.8315	42.4435	41.7086	38.2799	42.5491	34.2285	68.7818	53.208	39.3506	60.6003	50.1018	32.884	56.5306	0.0247143	0.0367143	0.04	0.03	0.0324286	0.034	0.0351429	0.0264286	0.0387143	0.0297143	0.0308571	0.0302857	0.0357143	0.042	0.0374286	0.0421429	68.4286	77.7143	83.2857	68.5714	67.5714	69.7143	86.7143	73.1429	83.7143	79.5714	65	59	63.2857	76.2857	71.4286	57.7143
W123	2008-05-04	32.7783	51.2449	44.788	71.4944	49.5174	20.8543	19.14	40.615	68.457	82.5382	63.8496	61.8367	77.1276	53.9557	39.4608	131.905	0.03	0.0371429	0.0395714	0.0358571	0.0322857	0.0371429	0.034	0.0311429	0.0382857	0.0337143	0.0361429	0.0305714	0.0407143	0.0408571	0.0384286	0.0445714	48	57.2857	57.1429	53.8571	46.2857	45.4286	64.1429	55	64.5714	57.2857	53.8571	46.8571	45.4286	56.2857	50.8571	42.8571
W124	2008-05-11	36.8756	39.8571	85.5043	59.5787	35.3696	13.9029	9.56998	33.8458	95.8399	68.7818	79.812	56.2152	55.0911	65.5177	59.1912	0	0.0272857	0.0365714	0.036	0.03	0.0287143	0.0331429	0.0348571	0.029	0.0374286	0.0318571	0.0304286	0.0301429	0.0381429	0.0361429	0.0418571	0.0437143	32.7143	43	40.1429	33	30.8571	28.8571	46.1429	35.8571	40.5714	41.7143	29.5714	33	31.1429	40.2857	35.4286	29
W125	2008-05-18	33.8027	37.0102	44.788	51.6348	21.2218	27.8058	38.2799	40.615	109.531	75.66	69.1704	61.8367	55.0911	73.2257	82.21	18.8435	0.0322857	0.0417143	0.04	0.0407143	0.039	0.0435714	0.0332857	0.0351429	0.0448571	0.0357143	0.0454286	0.0377143	0.0422857	0.0438571	0.0425714	0.0514286	69.1429	60.7143	66.5714	68.4286	55.8571	57.2857	68.2857	73.1429	76.7143	67.8571	60.5714	53.1429	48.5714	64.2857	54.2857	50.4286
W126	2008-05-25	45.0702	42.7041	44.788	35.7472	63.6653	34.7572	57.4199	50.2852	68.457	55.0255	101.095	89.9443	55.0911	50.1018	39.4608	18.8435	0.0251429	0.0344286	0.037	0.0288571	0.031	0.0358571	0.029	0.0291429	0.034	0.0288571	0.0318571	0.0308571	0.0357143	0.0358571	0.0371429	0.0352857	96.2857	65.5714	80.7143	89.7143	63.2857	84.8571	73.7143	94	86.2857	79.5714	80.8571	65.8571	56.4286	72.5714	66.5714	49.1429
W127	2008-06-01	34.827	62.6326	44.788	55.6067	56.5913	20.8543	47.8499	44.4831	61.6113	27.5127	85.1328	67.4582	71.6185	61.6637	75.6332	113.061	0.0275714	0.0328571	0.0365714	0.0312857	0.034	0.0364286	0.0298571	0.0297143	0.0371429	0.0324286	0.0317143	0.0338571	0.0384286	0.0371429	0.036	0.0454286	42.5714	53	52.8571	47.7143	44.5714	38.8571	56.4286	46	49	47.7143	44.5714	41.2857	42.1429	48.2857	45.1429	40.7143
W128	2008-06-08	30.7297	51.2449	48.8596	55.6067	35.3696	34.7572	38.2799	41.582	54.7656	48.1473	58.5288	61.8367	88.1458	65.5177	69.0564	37.6871	0.0287143	0.034	0.0424286	0.0357143	0.0355714	0.0435714	0.0337143	0.0334286	0.0422857	0.0365714	0.0355714	0.0381429	0.0354286	0.0384286	0.0391429	0.0391429	66.8571	53.7143	56.8571	62.2857	60.1429	54.7143	59.7143	69.8571	54.7143	70.1429	56	61	47.8571	49.1429	49.2857	45.7143
W129	2008-06-15	56.3378	34.1632	40.7163	47.6629	56.5913	48.6601	19.14	37.7139	61.6113	41.2691	117.058	73.0797	71.6185	73.2257	55.9028	37.6871	0.0285714	0.0241429	0.0291429	0.0315714	0.0262857	0.0338571	0.0245714	0.0312857	0.0344286	0.0288571	0.0332857	0.0298571	0.0257143	0.029	0.0271429	0.0231429	46	34.7143	35.2857	51.8571	21.5714	25.2857	38	49.2857	34.8571	34.8571	39	32.4286	24.1429	33.8571	27.2857	18.2857
W130	2008-06-22	44.0459	42.7041	57.0029	35.7472	42.4435	34.7572	47.8499	62.8566	75.3028	48.1473	69.1704	101.187	44.0729	50.1018	82.21	56.5306	0.027	0.025	0.0272857	0.0291429	0.0298571	0.0324286	0.0208571	0.0282857	0.0295714	0.0274286	0.028	0.0312857	0.0281429	0.0251429	0.027	0.034	30.1429	31.1429	37.4286	34.2857	39.5714	27.2857	30	33.8571	28.2857	34.1429	28.8571	40.2857	31.4286	32.7143	29.8571	26.7143
W131	2008-06-29	32.7783	34.1632	52.9313	55.6067	28.2957	20.8543	19.14	47.3842	68.457	41.2691	74.4912	78.7012	55.0911	46.2478	65.768	75.3741	0.0237143	0.0232857	0.026	0.0305714	0.0248571	0.029	0.0207143	0.0272857	0.033	0.0272857	0.0278571	0.0291429	0.0248571	0.0248571	0.0252857	0.0274286	38.5714	42	51.2857	39.8571	34.7143	33	47.4286	42.7143	41.8571	45.1429	35.1429	37.1429	35.4286	45.8571	36.7143	31
W132	2008-07-06	31.754	59.7857	44.788	51.6348	28.2957	48.6601	9.56998	38.681	123.223	116.929	101.095	28.1076	38.5638	50.1018	46.0376	37.6871	0.0134286	0.0221429	0.0375714	0.014	0.0182857	0.0272857	0.0214286	0.0164286	0.033	0.0251429	0.0162857	0.0205714	0.0241429	0.0294286	0.0314286	0.0168571	44.4286	52.4286	61.2857	36.7143	27.1429	32.7143	72.1429	45.4286	54.5714	49.2857	31.4286	32	40.8571	52.2857	51.1429	21.1429
W133	2008-07-13	28.681	54.0918	32.5731	35.7472	21.2218	48.6601	47.8499	34.8129	82.1485	27.5127	53.208	56.2152	71.6185	53.9557	55.9028	37.6871	0.0222857	0.0162857	0.0235714	0.0255714	0.0161429	0.0221429	0.018	0.0228571	0.0285714	0.0195714	0.0221429	0.0208571	0.0164286	0.0225714	0.0214286	0.0175714	50.7143	41.8571	42.5714	44.5714	25.8571	29.4286	51.8571	53.5714	50.4286	46.8571	36.1429	34	33.8571	43.8571	34.4286	23.4286
W134	2008-07-20	47.1189	45.551	57.0029	31.7753	42.4435	48.6601	28.7099	41.582	95.8399	68.7818	95.7744	67.4582	44.0729	26.9779	39.4608	18.8435	0.0165714	0.0218571	0.0294286	0.0195714	0.0277143	0.0228571	0.0202857	0.0184286	0.0277143	0.0167143	0.019	0.0252857	0.0291429	0.0234286	0.0305714	0.0434286	33.2857	59.5714	44.8571	33	45.4286	29.5714	63	34.8571	31.4286	41.2857	31.5714	40.2857	53.4286	44	56.1429	65.8571
W135	2008-07-27	33.8027	39.8571	48.8596	87.382	49.5174	62.563	47.8499	29.0107	61.6113	75.66	42.5664	56.2152	44.0729	50.1018	72.3448	56.5306	0.0132857	0.017	0.0198571	0.0148571	0.0151429	0.0174286	0.017	0.0151429	0.0212857	0.014	0.0152857	0.0158571	0.0157143	0.0171429	0.0205714	0.0187143	33	39.8571	39.4286	34.7143	25	27.4286	41.8571	36.5714	34.7143	41	28.7143	34.7143	29	34	31.5714	21.1429
W136	2008-08-03	31.754	54.0918	32.5731	35.7472	35.3696	13.9029	76.5599	36.7469	75.3028	55.0255	79.812	61.8367	22.0365	50.1018	49.326	56.5306	0.033	0.027	0.0321429	0.039	0.0282857	0.033	0.0202857	0.0332857	0.029	0.0271429	0.0352857	0.033	0.0322857	0.0238571	0.0362857	0.0315714	45.5714	38.7143	41.8571	56	41.4286	30.8571	36.1429	51.2857	32.2857	42.5714	41.5714	49.1429	39.8571	36.1429	40.1429	30.4286
W137	2008-08-10	33.8027	39.8571	44.788	35.7472	14.1478	34.7572	19.14	32.8788	88.9942	82.5382	85.1328	39.3506	66.1094	73.2257	36.1724	0	0.0182857	0.0222857	0.0221429	0.0191429	0.0201429	0.0258571	0.0191429	0.0178571	0.0198571	0.0185714	0.0185714	0.0195714	0.0207143	0.0195714	0.0242857	0.0211429	26.2857	33.4286	38.1429	29.4286	23.7143	24.4286	34.2857	30.7143	28	35.2857	28	31.1429	28.1429	35.5714	29.1429	21.5714
W138	2008-08-17	32.7783	56.9387	32.5731	55.6067	42.4435	27.8058	9.56998	42.5491	75.3028	89.4164	90.4536	67.4582	77.1276	50.1018	46.0376	37.6871	0.021	0.0287143	0.0227143	0.0272857	0.0257143	0.0311429	0.0218571	0.0235714	0.0244286	0.0254286	0.0271429	0.026	0.0314286	0.0208571	0.0304286	0.0382857	23.8571	37.4286	31.8571	26.4286	31.5714	21.7143	35.8571	26.1429	23.1429	32.2857	23	34.1429	29.1429	33.5714	31.2857	48.8571
W139	2008-08-24	39.9486	54.0918	40.7163	67.5225	56.5913	55.6115	47.8499	40.615	54.7656	68.7818	63.8496	78.7012	71.6185	69.3717	55.9028	75.3741	0.0212857	0.0258571	0.0228571	0.0238571	0.0284286	0.024	0.0225714	0.0211429	0.0201429	0.02	0.0255714	0.0248571	0.0338571	0.0212857	0.0294286	0.0394286	30	26.7143	26.2857	39.5714	31.5714	21.7143	24	36.1429	24.2857	34	32.8571	34.2857	27.1429	28.1429	25.8571	27.1429
W140	2008-08-31	35.8513	37.0102	36.6447	63.5506	28.2957	48.6601	9.56998	51.2523	102.686	68.7818	69.1704	84.3228	55.0911	50.1018	72.3448	56.5306	0.0184286	0.0244286	0.0214286	0.0234286	0.0221429	0.0242857	0.0198571	0.0187143	0.022	0.0191429	0.0224286	0.024	0.029	0.0197143	0.0271429	0.0398571	29.2857	32	30.5714	38.7143	32.7143	21.8571	26.8571	34.1429	25.1429	32	32.4286	37.8571	29.4286	30.7143	30	25.1429
W141	2008-09-07	39.9486	28.4694	36.6447	59.5787	21.2218	76.4658	28.7099	54.1533	102.686	41.2691	63.8496	61.8367	49.582	73.2257	46.0376	56.5306	0.0242857	0.03	0.027	0.0302857	0.0287143	0.0261429	0.0241429	0.0245714	0.0262857	0.0242857	0.0272857	0.0261429	0.0362857	0.0251429	0.0344286	0.0351429	56.5714	45.8571	45.8571	60.2857	37.8571	37.4286	45.5714	62.2857	44.5714	53.4286	52.4286	41.8571	39	45.4286	42.4286	30.2857
W142	2008-09-14	49.1675	56.9387	61.0745	51.6348	28.2957	34.7572	66.9899	50.2852	68.457	68.7818	90.4536	95.5658	55.0911	50.1018	92.0752	18.8435	0.0235714	0.03	0.0281429	0.0287143	0.028	0.0261429	0.0241429	0.0231429	0.0248571	0.0215714	0.0301429	0.0292857	0.0357143	0.0254286	0.0321429	0.0315714	43.5714	40	41.8571	54	36.2857	31.2857	37.4286	48.2857	41.2857	45.5714	42.1429	44.8571	36.4286	40.5714	36.8571	20.1429
W143	2008-09-21	50.1918	82.5612	36.6447	67.5225	56.5913	27.8058	47.8499	59.9555	47.9199	55.0255	90.4536	50.5937	22.0365	69.3717	65.768	37.6871	0.015	0.0222857	0.02	0.0194286	0.0211429	0.022	0.0195714	0.0158571	0.0194286	0.0184286	0.0221429	0.0205714	0.0245714	0.0175714	0.0227143	0.0347143	36.8571	40.2857	39.7143	44.2857	32	28.5714	37.1429	41.5714	35	40	31.2857	36.2857	31.4286	38.1429	35.8571	38.1429
W144	2008-09-28	59.4107	102.49	69.2178	63.5506	42.4435	55.6115	28.7099	67.6917	123.223	116.929	106.416	56.2152	60.6003	84.7876	65.768	37.6871	0.0162857	0.0257143	0.017	0.0231429	0.019	0.0177143	0.0215714	0.0171429	0.0201429	0.017	0.0217143	0.0197143	0.0271429	0.0178571	0.0255714	0.0388571	49	43.8571	48.5714	54.7143	41.8571	37.1429	38.1429	53	43.5714	52	42.4286	44.8571	35	41.8571	40.7143	34.5714
W145	2008-10-05	85.0188	116.724	97.7192	131.073	84.887	55.6115	57.4199	108.307	109.531	137.564	111.737	78.7012	132.219	115.619	98.652	37.6871	0.0195714	0.0258571	0.0208571	0.0274286	0.0191429	0.0182857	0.0225714	0.0191429	0.0211429	0.0185714	0.0234286	0.0242857	0.0304286	0.0212857	0.0268571	0.0404286	49.5714	57.2857	60.8571	53	51	45.2857	51.5714	54.5714	51	63.4286	44.8571	53	44.4286	51.4286	52.8571	39.8571
W146	2008-10-12	74.7756	76.8673	81.4327	111.213	63.6653	118.174	66.9899	92.8343	109.531	137.564	69.1704	95.5658	99.164	73.2257	55.9028	131.905	0.0121429	0.0282857	0.019	0.0201429	0.021	0.0131429	0.0234286	0.0148571	0.021	0.0135714	0.0228571	0.0211429	0.0347143	0.0211429	0.031	0.046	95.4286	60	87.8571	95.7143	73.7143	67.1429	68	97.5714	73.8571	90.4286	77.2857	77.1429	56.4286	70.7143	63.8571	37.1429
W147	2008-10-19	66.581	85.4081	89.576	83.4101	99.0348	104.272	57.4199	88.9662	61.6113	123.807	95.7744	89.9443	33.0547	104.058	85.4984	94.2177	0.0117143	0.026	0.0165714	0.0192857	0.0187143	0.0157143	0.019	0.0147143	0.0171429	0.0131429	0.0201429	0.0205714	0.0307143	0.0178571	0.0245714	0.0395714	67.8571	51.7143	64.4286	78	53.2857	44.7143	51.2857	73.1429	56.8571	69.7143	58.8571	64	42.7143	52.4286	51.7143	37.5714
W148	2008-10-26	74.7756	105.337	97.7192	67.5225	70.7392	76.4658	66.9899	62.8566	88.9942	89.4164	90.4536	28.1076	22.0365	73.2257	69.0564	131.905	0.0124286	0.0242857	0.0182857	0.0224286	0.0144286	0.0165714	0.0205714	0.0145714	0.0184286	0.0151429	0.0215714	0.0201429	0.0285714	0.0215714	0.0248571	0.0394286	40.8571	51.1429	54.4286	46.5714	46.7143	38.7143	53	45.8571	46.1429	58.1429	35.2857	44	40.7143	49.1429	47.4286	50.4286
W149	2008-11-02	75.7999	65.4796	61.0745	79.4382	56.5913	48.6601	66.9899	71.5598	61.6113	96.2946	101.095	73.0797	71.6185	69.3717	92.0752	0	0.0102857	0.018	0.0127143	0.0181429	0.0127143	0.0132857	0.0145714	0.0117143	0.017	0.0115714	0.0195714	0.0157143	0.0191429	0.0171429	0.0154286	0.0348571	65.7143	69	69.1429	73.1429	71.7143	60.5714	67	72	62.7143	82.4286	60.8571	64.2857	59.2857	60.5714	64.8571	76.1429
W150	2008-11-09	56.3378	88.255	73.2894	59.5787	63.6653	48.6601	57.4199	60.9225	82.1485	123.807	79.812	84.3228	33.0547	65.5177	78.9216	56.5306	0.00814286	0.0182857	0.0121429	0.0105714	0.0128571	0.0108571	0.0164286	0.00857143	0.0121429	0.0131429	0.0122857	0.0127143	0.0211429	0.0145714	0.0185714	0.0322857	44.4286	35.7143	43.1429	51.4286	42.5714	36.2857	33.7143	53.5714	42.1429	59.1429	41.2857	49.4286	32.4286	36.8571	32.8571	26.8571
W151	2008-11-16	47.1189	76.8673	57.0029	63.5506	28.2957	97.3202	95.6998	57.0544	88.9942	41.2691	79.812	61.8367	33.0547	53.9557	39.4608	75.3741	0.0112857	0.0194286	0.0165714	0.0155714	0.0147143	0.0112857	0.0191429	0.0112857	0.0157143	0.012	0.0164286	0.0132857	0.0242857	0.0195714	0.0218571	0.0325714	33.4286	40.2857	41.7143	35.2857	31.4286	28.4286	39	36.7143	36.5714	49.5714	25.2857	38.5714	34.4286	41	36.4286	29.7143
W152	2008-11-23	56.3378	39.8571	77.3611	35.7472	21.2218	48.6601	47.8499	69.6257	61.6113	89.4164	63.8496	67.4582	55.0911	77.0796	52.6144	94.2177	0.00757143	0.0158571	0.00685714	0.012	0.01	0.00828571	0.0138571	0.00914286	0.0114286	0.009	0.0145714	0.0115714	0.0185714	0.0125714	0.0125714	0.0331429	58.8571	56.1429	65.7143	59.5714	46.1429	43.2857	56.5714	63.5714	60	75.4286	43	49.8571	43.8571	57.4286	54.1429	41.2857
W153	2008-11-30	64.5323	79.7142	73.2894	43.691	42.4435	20.8543	57.4199	57.0544	116.377	68.7818	37.2456	22.4861	38.5638	57.8097	75.6332	94.2177	0.0102857	0.0165714	0.0114286	0.0132857	0.0127143	0.0108571	0.0151429	0.0111429	0.015	0.0121429	0.0154286	0.0138571	0.0198571	0.0154286	0.0164286	0.0332857	57	58.1429	69.8571	61.5714	57	54	60.2857	59.4286	64.5714	78.5714	46.7143	59.5714	51.1429	59	64.1429	44
W154	2008-12-07	40.9729	65.4796	36.6447	51.6348	56.5913	62.563	38.2799	53.1863	61.6113	75.66	53.208	61.8367	33.0547	19.2699	55.9028	18.8435	0.00657143	0.0142857	0.00714286	0.012	0.00928571	0.00885714	0.0118571	0.00914286	0.00985714	0.00928571	0.0168571	0.0141429	0.0154286	0.0112857	0.0128571	0.0297143	80	73.2857	88.1429	74.1429	66.7143	72.5714	80	78.2857	83	99.5714	56.5714	66.4286	62	73.1429	80.1429	53.4286
W155	2008-12-14	36.8756	48.3979	48.8596	47.6629	56.5913	41.7086	9.56998	63.8236	68.457	82.5382	53.208	84.3228	55.0911	65.5177	42.7492	56.5306	0.00728571	0.0152857	0.00857143	0.0122857	0.0114286	0.009	0.0135714	0.00871429	0.0117143	0.00885714	0.0158571	0.0124286	0.018	0.0128571	0.0141429	0.0291429	57	51.7143	55.4286	56.1429	54	49.4286	54.7143	60.8571	60.4286	73.1429	40.8571	52.5714	51.1429	50.8571	54.8571	48.8571
W156	2008-12-21	50.1918	62.6326	36.6447	63.5506	28.2957	41.7086	57.4199	48.3512	116.377	75.66	63.8496	44.9721	27.5456	46.2478	39.4608	56.5306	0.00942857	0.0167143	0.0101429	0.0141429	0.0127143	0.0117143	0.0151429	0.0111429	0.0138571	0.0115714	0.0168571	0.013	0.0194286	0.0162857	0.0162857	0.0255714	47.4286	39.5714	44.4286	45.5714	36.7143	36.4286	39.2857	47.5714	44.5714	56	30.5714	41	36.8571	41.2857	38.5714	31.2857
W157	2008-12-28	50.1918	37.0102	40.7163	63.5506	56.5913	83.4173	47.8499	43.5161	75.3028	68.7818	69.1704	78.7012	44.0729	57.8097	59.1912	94.2177	0.00942857	0.0192857	0.0147143	0.0154286	0.0141429	0.0124286	0.0177143	0.0108571	0.013	0.0121429	0.0174286	0.0127143	0.021	0.0198571	0.0207143	0.0278571	55.4286	41.8571	46	50.4286	38.4286	42.4286	44.8571	57.8571	57.2857	66	37.5714	49.7143	37	45.2857	38.2857	29.1429
W158	2009-01-04	34.827	42.7041	44.788	71.4944	56.5913	41.7086	76.5599	49.3182	75.3028	61.9037	69.1704	56.2152	49.582	46.2478	52.6144	37.6871	0.00942857	0.0164286	0.012	0.0168571	0.014	0.01	0.0165714	0.01	0.0124286	0.00928571	0.0172857	0.0127143	0.0215714	0.0174286	0.017	0.0318571	67.8571	50.7143	53	66.2857	40.1429	48	51.7143	72.1429	69.7143	79.2857	43.8571	51	40	52.4286	45.7143	28.1429
W159	2009-01-11	46.0945	59.7857	28.5014	31.7753	35.3696	55.6115	28.7099	47.3842	68.457	55.0255	42.5664	28.1076	33.0547	30.8319	32.884	56.5306	0.0121429	0.0204286	0.0155714	0.0161429	0.0161429	0.0142857	0.0192857	0.0122857	0.0157143	0.0124286	0.0185714	0.0168571	0.0234286	0.02	0.0205714	0.0315714	54.2857	37.5714	41.7143	54.5714	33.4286	36.7143	39.7143	58.2857	60	62.4286	35.8571	38.7143	34.7143	43.7143	37.1429	25.7143
W160	2009-01-18	51.2161	48.3979	77.3611	51.6348	42.4435	62.563	47.8499	48.3512	75.3028	68.7818	74.4912	22.4861	38.5638	69.3717	65.768	56.5306	0.0108571	0.0144286	0.01	0.0137143	0.0135714	0.0137143	0.0131429	0.0118571	0.0154286	0.013	0.0182857	0.0152857	0.0195714	0.0147143	0.014	0.028	67.4286	54.8571	65.7143	67.2857	54.4286	53.5714	56	72.7143	72.5714	83.2857	49.1429	63.5714	52	60.1429	54	44.2857
W161	2009-01-25	44.0459	42.7041	48.8596	47.6629	21.2218	48.6601	47.8499	50.2852	102.686	75.66	79.812	39.3506	33.0547	23.1239	39.4608	56.5306	0.0134286	0.0215714	0.0128571	0.0165714	0.013	0.0132857	0.0188571	0.014	0.019	0.0155714	0.0181429	0.0157143	0.0214286	0.0172857	0.0192857	0.0311429	43.8571	34.5714	44.7143	46.7143	34.2857	35	34.8571	45.4286	43.2857	54.4286	32.8571	45.4286	33.7143	40.7143	35.1429	28.1429
W162	2009-02-01	53.2648	65.4796	52.9313	19.8596	42.4435	69.5144	38.2799	54.1533	68.457	55.0255	63.8496	78.7012	60.6003	65.5177	62.4796	37.6871	0.00757143	0.0214286	0.0128571	0.0121429	0.0121429	0.0108571	0.018	0.00914286	0.014	0.00928571	0.0152857	0.0132857	0.0215714	0.0175714	0.0188571	0.0367143	97.5714	59.8571	69.2857	89.7143	65.5714	66.8571	64.7143	99.2857	77.5714	102.571	68.1429	87.4286	58.2857	64.2857	61.7143	46.1429
W163	2009-02-08	62.4837	48.3979	65.1462	55.6067	56.5913	69.5144	38.2799	59.9555	82.1485	82.5382	101.095	84.3228	49.582	61.6637	39.4608	56.5306	0.0132857	0.0251429	0.0211429	0.019	0.0218571	0.0198571	0.0251429	0.0157143	0.019	0.0184286	0.0242857	0.0214286	0.0311429	0.027	0.0268571	0.0414286	94.4286	78.4286	75.7143	86.8571	78.4286	74.2857	83.1429	94	96.5714	110	67.4286	87.5714	74.1429	74.8571	73	78.5714
W164	2009-02-15	51.2161	62.6326	65.1462	47.6629	49.5174	27.8058	57.4199	47.3842	95.8399	41.2691	69.1704	67.4582	60.6003	34.6858	59.1912	56.5306	0.0184286	0.0228571	0.0187143	0.0225714	0.0204286	0.0177143	0.0212857	0.0171429	0.0217143	0.0177143	0.0235714	0.0198571	0.0285714	0.023	0.0252857	0.0332857	71.4286	66.4286	62.4286	73.7143	62.4286	58.7143	60.5714	73.5714	78.1429	86.2857	64.1429	67	59	68	62.7143	57.2857
W165	2009-02-22	60.4351	54.0918	44.788	55.6067	35.3696	55.6115	105.27	58.9885	47.9199	55.0255	101.095	56.2152	77.1276	34.6858	42.7492	37.6871	0.0122857	0.0207143	0.0125714	0.0192857	0.0167143	0.0132857	0.0184286	0.013	0.0172857	0.0141429	0.0218571	0.015	0.0234286	0.0177143	0.0197143	0.0267143	58.8571	44.7143	46	62	44.5714	47.7143	44.8571	63.1429	59.2857	75.5714	47.2857	56.5714	42.8571	46.1429	44.4286	32.4286
W166	2009-03-01	54.2891	71.1734	32.5731	71.4944	63.6653	55.6115	19.14	62.8566	68.457	89.4164	31.9248	73.0797	77.1276	73.2257	32.884	18.8435	0.0165714	0.024	0.0217143	0.0225714	0.0232857	0.0204286	0.0241429	0.017	0.0235714	0.0214286	0.0248571	0.0212857	0.032	0.0251429	0.0282857	0.0327143	55.5714	35.2857	37.5714	63.5714	43.8571	38.7143	33.8571	61.2857	50.2857	63.4286	43.7143	56.1429	38.7143	40.1429	35	32.1429
W167	2009-03-08	66.581	65.4796	40.7163	39.7191	63.6653	90.3687	28.7099	53.1863	82.1485	103.173	74.4912	67.4582	49.582	57.8097	88.7868	94.2177	0.0195714	0.0248571	0.0214286	0.0245714	0.0235714	0.0215714	0.0237143	0.0201429	0.0262857	0.0225714	0.025	0.0217143	0.0307143	0.0267143	0.0271429	0.0374286	50.8571	45.8571	45.5714	55	40.2857	43.4286	48.7143	55.2857	59.5714	70.8571	44.7143	47.8571	41.1429	51.2857	41.7143	37.2857
W168	2009-03-15	73.7513	59.7857	77.3611	83.4101	28.2957	62.563	76.5599	71.5598	47.9199	48.1473	117.058	95.5658	66.1094	57.8097	55.9028	75.3741	0.0208571	0.0312857	0.0257143	0.0241429	0.028	0.0294286	0.029	0.0228571	0.0331429	0.0291429	0.0304286	0.0278571	0.0305714	0.0315714	0.0304286	0.0444286	92.7143	78.7143	80.5714	91	82.1429	74.5714	78	94.1429	115.429	109.429	81.4286	78.7143	84.4286	89.1429	76	87.1429
W169	2009-03-22	58.3864	59.7857	101.791	75.4663	84.887	90.3687	57.4199	75.4279	95.8399	96.2946	69.1704	73.0797	93.6549	57.8097	78.9216	0	0.0304286	0.0342857	0.0335714	0.0361429	0.0324286	0.0318571	0.0321429	0.0291429	0.0327143	0.032	0.0337143	0.0307143	0.0414286	0.036	0.0391429	0.0461429	44.7143	47.7143	40.5714	48.8571	43.7143	37.8571	46.2857	46.8571	49.5714	56.2857	39.5714	45.1429	45	46.8571	43.2857	37
W170	2009-03-29	51.2161	76.8673	61.0745	83.4101	84.887	69.5144	57.4199	73.4938	88.9942	82.5382	85.1328	95.5658	38.5638	50.1018	72.3448	131.905	0.0334286	0.0377143	0.037	0.038	0.0324286	0.0357143	0.0342857	0.0317143	0.0374286	0.0364286	0.0351429	0.0324286	0.0464286	0.0404286	0.043	0.0418571	60	52.5714	49	57.4286	50.4286	46.5714	54.2857	62	58.8571	63.7143	48.1429	53.8571	49.2857	51.8571	50.1429	42.5714
W171	2009-04-05	58.3864	76.8673	61.0745	83.4101	63.6653	34.7572	95.6998	66.7246	164.297	110.051	133.02	61.8367	99.164	73.2257	75.6332	18.8435	0.0295714	0.0391429	0.0432857	0.0355714	0.0402857	0.038	0.035	0.033	0.0461429	0.036	0.0432857	0.0404286	0.0538571	0.0458571	0.0454286	0.0607143	120.714	97.5714	87	139	105.857	91.4286	103.143	128.429	97.8571	109.857	112.571	112.143	93.8571	85	91	91.1429
W172	2009-04-12	56.3378	88.255	36.6447	83.4101	70.7392	55.6115	28.7099	74.4608	75.3028	96.2946	95.7744	101.187	55.0911	77.0796	65.768	0	0.026	0.0324286	0.0305714	0.0328571	0.027	0.0307143	0.0278571	0.0274286	0.0348571	0.0301429	0.0337143	0.0301429	0.0381429	0.036	0.0341429	0.0461429	57.4286	56.2857	49.2857	64.8571	45.4286	46.2857	59	62.7143	55	61.5714	52.8571	59.2857	50.2857	51.2857	52.5714	43.7143
W173	2009-04-19	58.3864	62.6326	24.4298	27.8034	49.5174	90.3687	28.7099	69.6257	123.223	110.051	85.1328	67.4582	38.5638	96.3495	82.21	75.3741	0.0277143	0.0401429	0.0387143	0.0282857	0.035	0.0317143	0.0362857	0.029	0.0364286	0.0361429	0.0342857	0.0328571	0.045	0.042	0.0392857	0.0537143	36.5714	45.5714	36.5714	43.8571	34.1429	31.4286	43	41.5714	36.5714	37.7143	33	42.2857	37.7143	40.4286	39.8571	40
W174	2009-04-26	54.2891	76.8673	89.576	79.4382	56.5913	41.7086	28.7099	71.5598	102.686	103.173	95.7744	95.5658	71.6185	77.0796	72.3448	75.3741	0.0261429	0.0411429	0.0371429	0.0334286	0.0348571	0.0341429	0.0334286	0.0287143	0.0414286	0.033	0.0384286	0.0358571	0.0468571	0.0407143	0.0414286	0.0581429	44	44.1429	37.5714	56.1429	38.8571	36.2857	46.5714	51	45.8571	46.1429	41.7143	44.1429	41.1429	40.5714	39.4286	36.5714
W175	2009-05-03	59.4107	82.5612	61.0745	91.3539	56.5913	55.6115	38.2799	74.4608	123.223	116.929	127.699	134.916	99.164	96.3495	85.4984	113.061	0.0335714	0.0372857	0.0431429	0.0387143	0.0405714	0.0421429	0.0301429	0.036	0.0468571	0.0427143	0.0428571	0.0377143	0.0478571	0.0451429	0.042	0.0592857	70.1429	66.1429	60.5714	70	60.5714	56.7143	72.8571	73.4286	75.5714	69.8571	59.2857	56.7143	55.7143	58.7143	62	53.2857
W176	2009-05-10	73.7513	68.3265	61.0745	103.27	56.5913	118.174	57.4199	65.7576	116.377	103.173	85.1328	89.9443	132.219	100.204	59.1912	37.6871	0.0262857	0.0334286	0.035	0.0324286	0.035	0.0288571	0.0295714	0.0267143	0.0358571	0.03	0.0341429	0.0301429	0.0387143	0.0367143	0.0341429	0.051	54.8571	53.2857	44.7143	59	41.4286	40.8571	61.2857	60	58.1429	52.1429	50.4286	46.7143	47.4286	52.7143	48	46.7143
W177	2009-05-17	45.0702	62.6326	65.1462	67.5225	70.7392	62.563	57.4199	74.4608	61.6113	61.9037	143.662	101.187	55.0911	69.3717	82.21	94.2177	0.0344286	0.0341429	0.0341429	0.0394286	0.0395714	0.0374286	0.0325714	0.0354286	0.0487143	0.0374286	0.0454286	0.0362857	0.048	0.041	0.0391429	0.0544286	61.7143	61.4286	50	67.1429	50.8571	47.1429	68.4286	65.4286	64.4286	59.8571	52.2857	52	54.8571	57.2857	51.2857	49.8571
W178	2009-05-24	65.5567	85.4081	81.4327	95.3259	56.5913	69.5144	76.5599	85.0981	150.606	96.2946	143.662	78.7012	93.6549	115.619	92.0752	56.5306	0.0327143	0.0361429	0.034	0.0344286	0.0434286	0.0342857	0.0364286	0.0318571	0.0412857	0.0364286	0.0394286	0.0394286	0.0464286	0.036	0.041	0.0571429	45.7143	51.4286	40.5714	58.4286	52.2857	44.5714	54.4286	52.8571	43	53.2857	50	60.2857	55.8571	46.4286	51.2857	47.8571
W179	2009-05-31	56.3378	91.102	85.5043	83.4101	21.2218	69.5144	95.6998	68.6587	116.377	158.198	138.341	50.5937	99.164	127.181	55.9028	75.3741	0.0457143	0.0428571	0.0414286	0.0457143	0.048	0.0458571	0.0422857	0.0437143	0.0517143	0.045	0.0501429	0.0454286	0.046	0.044	0.046	0.0578571	68.5714	61.5714	52.5714	75.1429	68.8571	59.1429	60	76.2857	61.1429	69	61.8571	75.2857	65.4286	59.2857	58.4286	57.5714
W180	2009-06-07	66.581	71.1734	105.863	59.5787	91.9609	76.4658	47.8499	61.8895	75.3028	96.2946	95.7744	95.5658	77.1276	96.3495	88.7868	56.5306	0.0321429	0.0391429	0.0388571	0.0354286	0.042	0.0374286	0.038	0.033	0.0388571	0.037	0.0377143	0.0381429	0.0402857	0.041	0.0391429	0.053	45	58.7143	41.7143	49.4286	56.1429	41.2857	54.8571	50.2857	41.1429	49.1429	41	68.7143	54.2857	43.8571	53.5714	53.2857
W181	2009-06-14	56.3378	59.7857	69.2178	71.4944	84.887	104.272	28.7099	82.197	109.531	151.32	154.303	78.7012	82.6367	77.0796	95.3636	94.2177	0.0217143	0.0298571	0.0335714	0.026	0.0365714	0.0358571	0.0255714	0.0257143	0.0281429	0.0362857	0.0332857	0.0354286	0.0365714	0.0324286	0.0354286	0.0367143	48.5714	48.7143	48.1429	52	39.2857	41.1429	49.4286	55.2857	45.5714	55.5714	39.4286	51.5714	49.2857	49.5714	51.8571	35.4286
W182	2009-06-21	51.2161	93.9489	65.1462	79.4382	77.8131	90.3687	38.2799	62.8566	164.297	116.929	143.662	61.8367	77.1276	104.058	82.21	94.2177	0.0348571	0.0307143	0.0322857	0.0331429	0.0332857	0.034	0.0308571	0.0345714	0.0494286	0.039	0.0362857	0.0315714	0.034	0.0384286	0.0335714	0.0245714	47.5714	52.4286	46.5714	51.4286	38.7143	41.2857	52.2857	50.4286	52.7143	48.7143	37.8571	43	48	47.1429	45.8571	40.7143
W183	2009-06-28	60.4351	56.9387	85.5043	83.4101	120.257	69.5144	47.8499	67.6917	95.8399	103.173	148.982	73.0797	77.1276	88.6416	69.0564	131.905	0.032	0.0297143	0.0277143	0.0355714	0.036	0.033	0.029	0.0341429	0.0378571	0.0387143	0.0352857	0.0314286	0.0318571	0.03	0.0335714	0.0421429	43.7143	52.5714	40.5714	47.5714	36.7143	33.1429	49.8571	49.8571	43.7143	42.8571	34.4286	39.2857	42	43.2857	39.7143	34.4286
W184	2009-07-05	50.1918	79.7142	85.5043	63.5506	63.6653	90.3687	9.56998	62.8566	95.8399	55.0255	117.058	78.7012	60.6003	92.4956	69.0564	75.3741	0.0301429	0.0254286	0.0272857	0.0332857	0.03	0.0307143	0.0232857	0.0305714	0.0338571	0.0355714	0.031	0.0262857	0.0294286	0.0305714	0.0292857	0.0328571	51.7143	50.7143	48.2857	55.2857	33.5714	33.7143	49.7143	59	39.7143	43.4286	39.7143	39.2857	41.8571	44.5714	43.2857	30.5714
W185	2009-07-12	55.3134	91.102	48.8596	59.5787	28.2957	62.563	47.8499	72.5268	109.531	116.929	69.1704	106.809	60.6003	57.8097	59.1912	75.3741	0.0238571	0.0155714	0.0128571	0.0281429	0.0167143	0.0175714	0.0147143	0.0252857	0.0275714	0.0214286	0.0218571	0.0182857	0.0161429	0.0172857	0.0168571	0.0151429	32.5714	35	33.1429	37.2857	18.5714	23.8571	32.8571	38.1429	28.7143	30.8571	26.8571	26.5714	29	32.8571	26.2857	19.4286
W186	2009-07-19	36.8756	68.3265	61.0745	99.2978	91.9609	69.5144	57.4199	72.5268	82.1485	75.66	154.303	50.5937	71.6185	73.2257	82.21	94.2177	0.0288571	0.021	0.0225714	0.03	0.0261429	0.0257143	0.0168571	0.029	0.0281429	0.0298571	0.0254286	0.0267143	0.0282857	0.0248571	0.0222857	0.0331429	43.5714	40.8571	39.1429	50.5714	28.2857	33.1429	40.5714	54.1429	35.7143	47.5714	39.5714	37.4286	38	39.5714	38	34.4286
W187	2009-07-26	38.9243	56.9387	52.9313	51.6348	42.4435	83.4173	38.2799	56.0874	88.9942	82.5382	133.02	61.8367	55.0911	61.6637	82.21	37.6871	0.023	0.0242857	0.0222857	0.0237143	0.0301429	0.0262857	0.0224286	0.0237143	0.0217143	0.0281429	0.0251429	0.0258571	0.03	0.024	0.0234286	0.0368571	31.7143	26	22.5714	36.4286	26.8571	23.1429	21	38.5714	20.8571	31.7143	27.8571	31.5714	32.2857	26.8571	29.4286	22.2857
W188	2009-08-02	56.3378	42.7041	65.1462	63.5506	77.8131	48.6601	66.9899	63.8236	75.3028	89.4164	85.1328	84.3228	93.6549	53.9557	72.3448	75.3741	0.0205714	0.0211429	0.0182857	0.0204286	0.0255714	0.0207143	0.0185714	0.0205714	0.0171429	0.0215714	0.0228571	0.0212857	0.026	0.0191429	0.0217143	0.0288571	26.2857	24.4286	17.7143	34.7143	25.8571	14.7143	18.5714	33	19.7143	23.2857	22.8571	26.8571	29.8571	25.2857	22.5714	21.1429
W189	2009-08-09	39.9486	56.9387	44.788	47.6629	56.5913	41.7086	19.14	67.6917	68.457	61.9037	90.4536	95.5658	77.1276	100.204	32.884	94.2177	0.0244286	0.0204286	0.02	0.024	0.0231429	0.0214286	0.0172857	0.0241429	0.021	0.0218571	0.0242857	0.0221429	0.0232857	0.0172857	0.022	0.0298571	35.2857	39.2857	29.1429	40.8571	35.4286	29.8571	33.5714	43.1429	29.4286	37.2857	32.8571	38.1429	38.7143	34.8571	31.8571	26.1429
W190	2009-08-16	54.2891	42.7041	61.0745	39.7191	99.0348	34.7572	38.2799	57.0544	116.377	103.173	111.737	106.809	77.1276	80.9336	62.4796	131.905	0.0275714	0.0265714	0.0254286	0.0294286	0.0311429	0.0248571	0.0278571	0.0255714	0.0277143	0.0278571	0.0262857	0.0257143	0.0268571	0.027	0.0272857	0.0368571	33.7143	48.1429	43.2857	43.2857	37.1429	29.7143	47.8571	43.4286	37.5714	43	32.5714	40	40.8571	46.1429	42.5714	27.7143
W191	2009-08-23	53.2648	51.2449	52.9313	59.5787	28.2957	69.5144	47.8499	59.9555	82.1485	68.7818	95.7744	95.5658	71.6185	73.2257	49.326	18.8435	0.027	0.0325714	0.0295714	0.0302857	0.0341429	0.0278571	0.0301429	0.0275714	0.0287143	0.0301429	0.0318571	0.03	0.0344286	0.0308571	0.0334286	0.0487143	31.7143	40.1429	35.4286	41.1429	33.1429	28	38.8571	41	30.4286	40.1429	35.7143	39.8571	33.5714	39.5714	35.8571	30.2857
W192	2009-08-30	57.3621	51.2449	65.1462	71.4944	49.5174	83.4173	105.27	58.0214	61.6113	61.9037	101.095	89.9443	93.6549	46.2478	52.6144	56.5306	0.0237143	0.0285714	0.0238571	0.0228571	0.0294286	0.0261429	0.0255714	0.0225714	0.0215714	0.0245714	0.0272857	0.028	0.032	0.0245714	0.0282857	0.0448571	21.1429	27.7143	23.7143	33.5714	28.1429	18	23.4286	31.1429	19.8571	26.2857	25.2857	31.1429	29.7143	28.4286	26.5714	24.4286
W193	2009-09-06	60.4351	54.0918	44.788	75.4663	70.7392	48.6601	28.7099	63.8236	75.3028	75.66	101.095	44.9721	60.6003	80.9336	69.0564	94.2177	0.0234286	0.0305714	0.0301429	0.0285714	0.0317143	0.0295714	0.0247143	0.0228571	0.0238571	0.0287143	0.0288571	0.0294286	0.0395714	0.0282857	0.035	0.0532857	35.4286	42	38.8571	42.4286	36.1429	34	39	44.4286	32	46.8571	34.8571	37.2857	39.5714	40.4286	42	29.7143
W194	2009-09-13	57.3621	68.3265	44.788	71.4944	42.4435	55.6115	28.7099	54.1533	54.7656	96.2946	85.1328	95.5658	49.582	46.2478	82.21	113.061	0.0228571	0.0344286	0.0282857	0.0265714	0.0317143	0.0254286	0.0294286	0.0218571	0.0277143	0.0252857	0.0324286	0.0255714	0.038	0.0264286	0.0335714	0.0554286	42.1429	47	45.5714	52.7143	48.1429	42.5714	45.7143	54.4286	43.8571	54.2857	47.8571	51.5714	45.4286	46.8571	45.7143	36.4286
W195	2009-09-20	48.1432	56.9387	48.8596	59.5787	49.5174	41.7086	95.6998	67.6917	82.1485	61.9037	63.8496	50.5937	55.0911	73.2257	55.9028	113.061	0.0175714	0.0237143	0.0172857	0.0202857	0.0197143	0.0191429	0.0198571	0.0172857	0.0212857	0.018	0.0252857	0.0198571	0.0247143	0.0182857	0.0231429	0.0391429	52.1429	38	38.7143	74.4286	34.5714	40	36.7143	61.5714	44.2857	50.5714	58.5714	51.1429	34.8571	40.2857	37	26.2857
W196	2009-09-27	44.0459	54.0918	12.2149	55.6067	35.3696	48.6601	47.8499	52.2193	75.3028	68.7818	58.5288	73.0797	55.0911	53.9557	75.6332	37.6871	0.0192857	0.0281429	0.0208571	0.0227143	0.0212857	0.0188571	0.0242857	0.019	0.0202857	0.0187143	0.0237143	0.0178571	0.0274286	0.0218571	0.0265714	0.0322857	31.1429	35.7143	29.8571	41.7143	27.2857	22.5714	33.4286	39.4286	31.1429	36.2857	29.8571	33.1429	28.1429	34.8571	31.5714	22.1429
W197	2009-10-04	41.9972	79.7142	32.5731	43.691	56.5913	69.5144	38.2799	59.9555	75.3028	89.4164	143.662	78.7012	60.6003	50.1018	55.9028	113.061	0.0177143	0.0264286	0.0171429	0.0205714	0.0212857	0.0162857	0.024	0.0175714	0.0228571	0.0184286	0.0231429	0.02	0.027	0.0198571	0.0255714	0.0371429	25.4286	33.2857	29.2857	34	30	25.5714	30.4286	32.8571	28.1429	36.7143	29.7143	32.2857	30.4286	33.4286	31.1429	27.2857
W198	2009-10-11	50.1918	59.7857	57.0029	55.6067	28.2957	55.6115	47.8499	48.3512	102.686	123.807	111.737	39.3506	66.1094	46.2478	75.6332	37.6871	0.0188571	0.0314286	0.0234286	0.0242857	0.0244286	0.0198571	0.026	0.02	0.0282857	0.02	0.0292857	0.0275714	0.0344286	0.0251429	0.0294286	0.0515714	46	50.5714	45.5714	57	51.8571	39.4286	50.1429	54.8571	45.7143	55.8571	45.2857	51	47.1429	45.8571	48.2857	44.1429
W199	2009-10-18	45.0702	74.0204	73.2894	47.6629	56.5913	76.4658	38.2799	54.1533	61.6113	75.66	53.208	44.9721	27.5456	61.6637	72.3448	37.6871	0.014	0.026	0.018	0.0167143	0.0197143	0.0177143	0.0221429	0.0144286	0.0214286	0.0157143	0.0208571	0.0234286	0.0284286	0.0214286	0.024	0.0488571	69	66.5714	62.8571	82.5714	74.4286	65	66.2857	78.8571	66.1429	84.2857	78.4286	72.4286	61.4286	64.4286	65	77.7143
W200	2009-10-25	48.1432	65.4796	28.5014	59.5787	49.5174	55.6115	57.4199	46.4171	68.457	68.7818	101.095	67.4582	71.6185	38.5398	75.6332	37.6871	0.0135714	0.0285714	0.0164286	0.0168571	0.0207143	0.0168571	0.0245714	0.0152857	0.02	0.0164286	0.0211429	0.0237143	0.031	0.02	0.0265714	0.049	76.1429	78	74.2857	84.7143	75.4286	64.1429	75.1429	86	70.8571	86.2857	69.4286	76.5714	67.4286	71.5714	74.4286	80.4286
W201	2009-11-01	47.1189	45.551	73.2894	59.5787	35.3696	48.6601	38.2799	55.1204	41.0742	89.4164	63.8496	50.5937	55.0911	69.3717	46.0376	150.748	0.0135714	0.0228571	0.0171429	0.0184286	0.0182857	0.0168571	0.0194286	0.0148571	0.0214286	0.0161429	0.023	0.022	0.0225714	0.0204286	0.0212857	0.0348571	48.8571	36.1429	40.4286	53.7143	32.8571	41.4286	39	55.8571	47	60.7143	39.4286	40	28.1429	42.2857	34.4286	32.4286
W202	2009-11-08	56.3378	39.8571	48.8596	59.5787	63.6653	69.5144	66.9899	59.9555	68.457	116.929	58.5288	50.5937	49.582	61.6637	78.9216	113.061	0.017	0.0238571	0.0175714	0.0157143	0.0171429	0.0154286	0.0227143	0.0172857	0.0224286	0.0167143	0.0174286	0.0184286	0.0227143	0.0201429	0.0228571	0.0347143	16.7143	27.1429	25	23.8571	20.4286	16.2857	23	22.1429	22.4286	25.8571	18.7143	27.2857	22.2857	28.1429	24	25.2857
W203	2009-11-15	45.0702	39.8571	57.0029	79.4382	28.2957	48.6601	57.4199	55.1204	61.6113	48.1473	37.2456	39.3506	33.0547	80.9336	62.4796	56.5306	0.0174286	0.0214286	0.0184286	0.0195714	0.0202857	0.0138571	0.0205714	0.0157143	0.0221429	0.0142857	0.0217143	0.0201429	0.0251429	0.0211429	0.0214286	0.0344286	32.5714	31.7143	30.5714	36.2857	25.8571	26.7143	30.7143	38.7143	36.2857	45.5714	28.8571	34.1429	27.4286	36.5714	29.4286	31.5714
W204	2009-11-22	52.2405	62.6326	48.8596	67.5225	56.5913	55.6115	47.8499	56.0874	75.3028	41.2691	106.416	56.2152	44.0729	77.0796	72.3448	94.2177	0.005	0.0148571	0.007	0.00714286	0.0108571	0.00671429	0.0128571	0.00671429	0.0128571	0.00742857	0.0141429	0.0124286	0.016	0.0111429	0.012	0.0372857	81.1429	63.5714	83.5714	91.7143	65.5714	67	64.2857	93.4286	71.7143	96	67	73.7143	55.5714	69	66	57.4286
W205	2009-11-29	39.9486	65.4796	77.3611	71.4944	77.8131	55.6115	47.8499	65.7576	68.457	75.66	101.095	84.3228	38.5638	65.5177	42.7492	37.6871	0.00742857	0.0171429	0.00928571	0.00957143	0.0115714	0.00714286	0.0158571	0.00757143	0.0112857	0.007	0.0132857	0.011	0.019	0.013	0.0152857	0.0352857	74.4286	54.8571	69	83.8571	66.8571	63.4286	55	90.2857	61.5714	93.5714	67.1429	82.7143	57	64	55.2857	57.5714
W206	2009-12-06	40.9729	79.7142	40.7163	67.5225	28.2957	27.8058	47.8499	57.0544	75.3028	68.7818	58.5288	73.0797	55.0911	69.3717	42.7492	18.8435	0.00771429	0.015	0.00914286	0.01	0.0118571	0.00757143	0.0131429	0.00757143	0.0115714	0.00728571	0.0111429	0.0107143	0.0167143	0.0127143	0.0122857	0.029	40.5714	32.1429	42.2857	49.2857	28.8571	35.4286	29.1429	50	42.4286	56.1429	36.8571	43.1429	28	36.4286	33.1429	28
W207	2009-12-13	37.8999	56.9387	57.0029	79.4382	42.4435	48.6601	66.9899	41.582	61.6113	82.5382	90.4536	56.2152	38.5638	53.9557	65.768	56.5306	0.0168571	0.02	0.0158571	0.0202857	0.0172857	0.0134286	0.0177143	0.0152857	0.019	0.0134286	0.024	0.0168571	0.0231429	0.02	0.0187143	0.033	39.8571	31.7143	34.7143	42.1429	25.7143	31.1429	31.7143	45.4286	44.1429	52.4286	34.4286	37.1429	26.7143	38.5714	29.4286	26.1429
W208	2009-12-20	45.0702	42.7041	36.6447	39.7191	28.2957	13.9029	66.9899	42.5491	116.377	96.2946	74.4912	73.0797	33.0547	57.8097	42.7492	0	0.00842857	0.0187143	0.0117143	0.0111429	0.0127143	0.00971429	0.0152857	0.009	0.0141429	0.01	0.0167143	0.0138571	0.0205714	0.0157143	0.0151429	0.0352857	122.286	76.7143	94.4286	131.571	86.5714	88	76.1429	131.714	113.571	125.286	98.8571	89.8571	72.2857	82.8571	77.2857	83
W209	2009-12-27	35.8513	28.4694	28.5014	47.6629	35.3696	34.7572	28.7099	41.582	61.6113	41.2691	106.416	22.4861	71.6185	46.2478	16.442	18.8435	0.0111429	0.0185714	0.0124286	0.0132857	0.0137143	0.00971429	0.0171429	0.011	0.0157143	0.0101429	0.0171429	0.0144286	0.0198571	0.0167143	0.0158571	0.0375714	61.5714	53.7143	57.1429	62.5714	56.1429	55	54.1429	66.7143	67	77.4286	53.2857	57.1429	49.7143	54.7143	49.5714	59
W210	2010-01-03	33.2244	47.1533	37.01	49.3914	47.7443	73.8177	27.9936	45.5518	34.1612	26.7383	89.9787	56.6237	28.9226	31.0635	28.8501	56.774	0.0127143	0.0215714	0.0148571	0.0161429	0.0182857	0.0111429	0.0197143	0.0112857	0.0174286	0.0127143	0.0185714	0.016	0.0241429	0.0197143	0.0187143	0.0377143	56.1429	37.1429	43	60	32.4286	40	34.5714	67.1429	53.5714	71.5714	39.2857	46.7143	32.8571	41.8571	34.2857	38
W211	2010-01-10	48.7983	67.7828	28.7856	30.3947	27.2825	33.5535	27.9936	34.8337	54.6579	40.1074	44.9894	45.299	28.9226	77.6587	41.6724	18.9247	0.0122857	0.0208571	0.0152857	0.0145714	0.0178571	0.00942857	0.0185714	0.0108571	0.0194286	0.0118571	0.0167143	0.0161429	0.0245714	0.0204286	0.0191429	0.0358571	53.7143	49.2857	53.1429	60.2857	40.2857	45.8571	49.5714	66.1429	59	72.1429	41.2857	53.8571	42.8571	48.7143	44.2857	53.4286
W212	2010-01-17	47.76	44.2062	24.6733	30.3947	54.5649	40.2642	18.6624	40.1927	61.4901	53.4765	49.9882	22.6495	57.8453	38.8294	51.2891	37.8493	0.0107143	0.02	0.0122857	0.013	0.0161429	0.0104286	0.017	0.0105714	0.0165714	0.0108571	0.0172857	0.016	0.0201429	0.0171429	0.0168571	0.0344286	58.1429	48.5714	68.2857	65.2857	43.4286	51	46.1429	67.7143	64.7143	85.5714	40.7143	51.7143	47.7143	56.2857	45.4286	45.1429
W213	2010-01-24	69.5635	44.2062	20.5611	56.9901	40.9237	33.5535	9.3312	38.4064	109.316	33.4228	64.9846	84.9356	52.0608	46.5952	67.3169	0	0.0114286	0.0222857	0.0137143	0.0131429	0.016	0.0138571	0.0184286	0.0121429	0.021	0.0142857	0.0191429	0.018	0.0231429	0.0217143	0.0184286	0.0332857	67.5714	49.2857	57.8571	72.7143	59	53.7143	47.2857	73.1429	69.7143	77.2857	53.1429	58.5714	53.2857	52.5714	49.4286	74.5714
W214	2010-01-31	43.607	35.3649	49.3467	41.7928	34.1031	40.2642	46.656	50.0176	54.6579	60.1611	69.9834	45.299	92.5525	50.4782	54.4947	37.8493	0.0162857	0.0238571	0.018	0.0191429	0.0225714	0.0151429	0.0207143	0.0151429	0.023	0.0158571	0.0222857	0.0205714	0.0271429	0.0224286	0.0221429	0.042	56.8571	53.2857	58.4286	58.2857	54.5714	48.2857	51.1429	63.2857	56.4286	69.8571	43.7143	61.4286	49.1429	55	50.2857	59.8571
W215	2010-02-07	39.4539	61.8886	24.6733	41.7928	61.3856	26.8428	18.6624	35.7269	88.819	46.7919	49.9882	62.2861	40.4917	54.3611	54.4947	56.774	0.012	0.0204286	0.0151429	0.0132857	0.0132857	0.0122857	0.0181429	0.0124286	0.0197143	0.0134286	0.0132857	0.0161429	0.0182857	0.0181429	0.0162857	0.032	37.1429	29.2857	35.1429	44.2857	22.1429	25.5714	25.1429	42	34.2857	41.5714	28.5714	31.7143	25.2857	29.7143	26.8571	24.4286
W216	2010-02-14	40.4922	44.2062	57.5711	64.5888	20.4619	40.2642	46.656	41.0859	61.4901	53.4765	49.9882	50.9614	46.2762	50.4782	80.1392	75.6987	0.019	0.0261429	0.0201429	0.0232857	0.025	0.019	0.024	0.0182857	0.0225714	0.021	0.0267143	0.0251429	0.0297143	0.025	0.0258571	0.0432857	53.7143	47	49.2857	56.4286	43.7143	44.8571	46.5714	59.8571	62	69.5714	45.1429	50.2857	42.4286	51.8571	42.7143	49.2857
W217	2010-02-21	43.607	55.9945	41.1222	60.7895	61.3856	40.2642	46.656	50.9108	116.148	66.8456	119.972	56.6237	69.4144	46.5952	73.7281	18.9247	0.0131429	0.0237143	0.0178571	0.0151429	0.0161429	0.0132857	0.0201429	0.014	0.0194286	0.0138571	0.0224286	0.0167143	0.022	0.0208571	0.0202857	0.0427143	56.5714	55	60.2857	64.4286	47.2857	47.5714	56.1429	66	72.7143	76.1429	46.2857	55.2857	49.8571	56.5714	52.7143	36.5714
W218	2010-02-28	47.76	58.9416	65.7956	72.1875	47.7443	67.107	65.3184	55.3767	61.4901	60.1611	74.9823	79.2732	75.1989	54.3611	57.7002	56.774	0.0218571	0.0255714	0.0175714	0.0211429	0.0168571	0.0182857	0.0217143	0.0198571	0.0237143	0.0218571	0.023	0.0181429	0.0228571	0.0232857	0.0208571	0.0397143	48	35.4286	39.5714	55.2857	29	30.8571	37	54.1429	46.4286	48.2857	43.2857	46.5714	28.7143	36.8571	33.5714	26.5714
W219	2010-03-07	53.9896	47.1533	82.2445	49.3914	47.7443	67.107	27.9936	49.1245	102.484	53.4765	79.9811	56.6237	57.8453	54.3611	67.3169	56.774	0.0282857	0.0347143	0.0278571	0.0275714	0.0298571	0.026	0.0287143	0.027	0.0341429	0.0297143	0.0321429	0.0291429	0.0322857	0.0328571	0.031	0.0507143	46.2857	42.7143	42.1429	54	40.1429	36.5714	37.5714	51.1429	52.4286	53.1429	45.1429	42.4286	39	42.7143	39.1429	47
W220	2010-03-14	37.3774	70.7299	53.4589	53.1908	54.5649	26.8428	74.6496	58.9493	54.6579	60.1611	69.9834	22.6495	40.4917	69.8929	35.2613	37.8493	0.0212857	0.0314286	0.024	0.0235714	0.0281429	0.02	0.025	0.0215714	0.0278571	0.0245714	0.0287143	0.0261429	0.0294286	0.0278571	0.029	0.0484286	95	101.714	123.857	100.286	124.857	93	96.8571	99.8571	118.286	124.286	88.5714	93.2857	113.143	107.286	102.429	143.857
W221	2010-03-21	40.4922	47.1533	61.6834	79.7862	6.82062	67.107	18.6624	58.0562	47.8256	33.4228	84.9799	56.6237	104.122	66.0099	51.2891	37.8493	0.0251429	0.0322857	0.0274286	0.0257143	0.0262857	0.0262857	0.0278571	0.0237143	0.0297143	0.0278571	0.0301429	0.0248571	0.028	0.0322857	0.0295714	0.0441429	58.2857	79.4286	75.5714	65.1429	76	53.2857	76.1429	64.7143	61.5714	70.5714	55.4286	72	57.2857	65.7143	72.2857	77.8571
W222	2010-03-28	50.8748	82.5182	82.2445	53.1908	54.5649	73.8177	83.9808	74.1333	102.484	106.953	129.969	84.9356	69.4144	81.5417	76.9337	56.774	0.0232857	0.0322857	0.0261429	0.0247143	0.0294286	0.0221429	0.026	0.0224286	0.0281429	0.025	0.0278571	0.0255714	0.0317143	0.0314286	0.0304286	0.0474286	60.4286	55.8571	56.4286	62.5714	49.8571	46	51.4286	67.8571	74.2857	70.4286	53.4286	56	44	55	48.7143	49.5714
W223	2010-04-04	66.4488	100.201	78.1323	72.1875	102.309	87.2391	65.3184	71.4538	95.6513	100.268	124.97	118.91	92.5525	93.1905	86.5504	37.8493	0.0222857	0.0284286	0.0267143	0.025	0.0317143	0.0237143	0.0232857	0.0224286	0.0291429	0.0238571	0.0315714	0.0271429	0.0321429	0.033	0.029	0.0451429	50.5714	52.8571	55.2857	56	43	43.5714	53	59.7143	64.8571	74.2857	48.4286	53.1429	40.8571	48.7143	49.4286	41.8571
W224	2010-04-11	74.7549	50.1003	86.3567	68.3881	54.5649	67.107	83.9808	72.3469	129.812	93.5839	124.97	84.9356	52.0608	73.7758	60.9058	56.774	0.0292857	0.0321429	0.0307143	0.0304286	0.0288571	0.0277143	0.0281429	0.0281429	0.0365714	0.0312857	0.0334286	0.0267143	0.0327143	0.0358571	0.0312857	0.0477143	42.5714	42.1429	37.8571	47.8571	34	36.1429	37.1429	49.7143	49	54.2857	41.7143	46.2857	33.5714	40.8571	37.2857	36.1429
W225	2010-04-18	64.3722	76.624	41.1222	64.5888	47.7443	46.9749	74.6496	69.6674	68.3223	100.268	89.9787	62.2861	92.5525	66.0099	57.7002	37.8493	0.025	0.0324286	0.0315714	0.0241429	0.0295714	0.0272857	0.0292857	0.0257143	0.0351429	0.0327143	0.0325714	0.0281429	0.034	0.0351429	0.0312857	0.0505714	44.1429	44.7143	40.1429	50.2857	36.7143	33.4286	39.1429	52.1429	49.2857	52.4286	40.5714	48	34.5714	41.1429	40.1429	39.8571
W226	2010-04-25	56.0661	61.8886	61.6834	34.1941	88.668	40.2642	74.6496	65.2015	122.98	106.953	89.9787	67.9485	75.1989	81.5417	60.9058	18.9247	0.0287143	0.0395714	0.0351429	0.0302857	0.0352857	0.0324286	0.0351429	0.032	0.0414286	0.0354286	0.0394286	0.0318571	0.0387143	0.0394286	0.0387143	0.0525714	47.8571	53.1429	47.1429	54.8571	45.8571	42.8571	49.8571	56.5714	56.4286	61.2857	47.2857	54.5714	42	49.8571	47	65.1429
W227	2010-05-02	58.1427	91.3594	69.9078	79.7862	47.7443	33.5535	93.312	71.4538	143.477	93.5839	119.972	84.9356	133.044	112.605	112.195	94.6233	0.0341429	0.0381429	0.0394286	0.0315714	0.0378571	0.0357143	0.037	0.037	0.0492857	0.0397143	0.0464286	0.0311429	0.0398571	0.0452857	0.0412857	0.0444286	64.1429	79.2857	79	68.7143	74.2857	64.7143	85.4286	72.8571	81.8571	83.8571	59.1429	71.7143	61.7143	77.8571	72.4286	73.4286
W228	2010-05-09	56.0661	85.4653	69.9078	75.9868	47.7443	100.66	65.3184	71.4538	88.819	100.268	79.9811	90.598	86.7679	62.127	86.5504	75.6987	0.03	0.0382857	0.0378571	0.0307143	0.0408571	0.0385714	0.031	0.0318571	0.0351429	0.041	0.0382857	0.0305714	0.0434286	0.0377143	0.0367143	0.0472857	61.4286	57.1429	68.5714	67.4286	83.8571	69.1429	53.7143	71.2857	61.1429	81.7143	58.4286	77.7143	64.4286	61.8571	62.7143	68.7143
W229	2010-05-16	57.1044	73.677	41.1222	75.9868	40.9237	53.6856	27.9936	80.3855	116.148	113.638	99.9764	118.91	104.122	77.6587	54.4947	132.473	0.0311429	0.0347143	0.0331429	0.0281429	0.0407143	0.0394286	0.0291429	0.0338571	0.0494286	0.0424286	0.0427143	0.0331429	0.0381429	0.0392857	0.0365714	0.038	79.4286	64.7143	60.5714	90.7143	69	64.8571	66	92.5714	77.2857	80.4286	74.5714	78.1429	58.1429	57.8571	55.4286	62.1429
W230	2010-05-23	58.1427	50.1003	57.5711	117.78	81.8474	73.8177	74.6496	68.7742	88.819	66.8456	109.974	50.9614	86.7679	100.956	67.3169	56.774	0.0275714	0.0331429	0.0287143	0.0274286	0.0368571	0.033	0.0292857	0.0301429	0.035	0.033	0.0354286	0.03	0.0374286	0.0295714	0.0331429	0.0464286	27.7143	32.1429	25.2857	30.7143	30.8571	23.5714	24.7143	36.2857	30.4286	35.7143	24	41.4286	27.5714	26.8571	28.5714	36.4286
W231	2010-05-30	42.5687	70.7299	57.5711	72.1875	61.3856	73.8177	9.3312	56.2698	95.6513	93.5839	109.974	73.6108	98.337	81.5417	102.578	113.548	0.0285714	0.0362857	0.0361429	0.0262857	0.0405714	0.0372857	0.0325714	0.0272857	0.0334286	0.0392857	0.0334286	0.0311429	0.0405714	0.0357143	0.0397143	0.0401429	36.2857	38	36.1429	43	43.8571	28.1429	38.7143	47.5714	35.2857	44.5714	32.8571	53.1429	37.1429	35.7143	36.8571	33.1429
W232	2010-06-06	56.0661	55.9945	98.6934	72.1875	75.0268	40.2642	55.9872	68.7742	75.1546	86.8993	114.973	101.923	28.9226	69.8929	70.5225	94.6233	0.0435714	0.0372857	0.0385714	0.04	0.0398571	0.0408571	0.0264286	0.042	0.0348571	0.0392857	0.0447143	0.04	0.0414286	0.038	0.0395714	0.049	44.7143	42.1429	44.1429	58.1429	36.5714	36.1429	43.2857	55.4286	41.7143	47	43.8571	54.2857	38.7143	39.7143	44.7143	32.1429
W233	2010-06-13	59.1809	50.1003	45.2345	56.9901	81.8474	33.5535	37.3248	63.4152	129.812	86.8993	84.9799	39.6366	63.6298	104.839	54.4947	132.473	0.0258571	0.0348571	0.0387143	0.0288571	0.0338571	0.0318571	0.0294286	0.0291429	0.0315714	0.0337143	0.0341429	0.0291429	0.0341429	0.0378571	0.0361429	0.0397143	68	45.8571	45.8571	73	36.5714	51	48.7143	81.1429	62	72.1429	58	85.8571	33.7143	46.4286	38.4286	39.4286
W234	2010-06-20	51.9131	97.2536	45.2345	113.98	88.668	40.2642	27.9936	58.9493	88.819	80.2148	79.9811	113.247	63.6298	46.5952	54.4947	113.548	0.0361429	0.0335714	0.045	0.033	0.0384286	0.0414286	0.0275714	0.037	0.0425714	0.0417143	0.0441429	0.0355714	0.0367143	0.0421429	0.037	0.0437143	49.5714	56	53.7143	55.5714	45	43.5714	58.1429	59.8571	44.8571	62.5714	46.2857	55.7143	41	50.8571	49	51.2857
W235	2010-06-27	49.8366	88.4124	57.5711	41.7928	115.95	46.9749	55.9872	81.2786	129.812	86.8993	99.9764	73.6108	115.691	93.1905	128.223	113.548	0.0232857	0.0238571	0.0282857	0.023	0.0331429	0.025	0.0192857	0.0244286	0.0301429	0.0245714	0.0284286	0.026	0.0238571	0.0274286	0.0291429	0.0321429	49	47.7143	55.1429	50.5714	38.2857	36.7143	58	60.5714	44.5714	62.2857	42	53.7143	34.4286	49	42.2857	35.8571
W236	2010-07-04	87.214	85.4653	65.7956	64.5888	81.8474	33.5535	65.3184	73.2401	81.9868	80.2148	124.97	39.6366	92.5525	132.02	86.5504	132.473	0.0348571	0.0297143	0.0347143	0.0325714	0.034	0.038	0.027	0.0371429	0.0335714	0.0367143	0.0367143	0.0311429	0.0328571	0.0315714	0.0334286	0.0422857	46.8571	57.4286	47	51.4286	41.4286	37.2857	54.1429	57.7143	41.7143	52.5714	41.4286	51	42	45.1429	53.8571	49.1429
W237	2010-07-11	64.3722	91.3594	86.3567	98.7829	88.668	26.8428	65.3184	70.5606	81.9868	33.4228	109.974	39.6366	52.0608	66.0099	80.1392	132.473	0.0287143	0.0211429	0.0232857	0.0252857	0.0245714	0.0271429	0.0192857	0.0284286	0.0242857	0.0255714	0.029	0.0244286	0.0217143	0.0228571	0.0194286	0.0314286	27.8571	26.8571	23.4286	37.1429	20.5714	20.1429	23	37.1429	24.2857	26.7143	26.1429	30.2857	19.7143	24.2857	26.2857	17
W238	2010-07-18	57.1044	103.148	65.7956	125.378	68.2062	100.66	37.3248	65.2015	102.484	53.4765	109.974	96.2603	40.4917	81.5417	73.7281	75.6987	0.013	0.014	0.013	0.0125714	0.0141429	0.0134286	0.0158571	0.0147143	0.0174286	0.0141429	0.0158571	0.0124286	0.0121429	0.0157143	0.0167143	0.0194286	22.2857	35	25.5714	25.7143	16.5714	17.4286	32.7143	27.5714	28.2857	26.1429	17	23.8571	20.1429	24	26.8571	18.1429
W239	2010-07-25	59.1809	79.5711	65.7956	64.5888	95.4886	60.3963	83.9808	66.0947	122.98	80.2148	124.97	79.2732	127.26	54.3611	64.1114	18.9247	0.0152857	0.0217143	0.0155714	0.016	0.0177143	0.0167143	0.0205714	0.016	0.023	0.0164286	0.0164286	0.0147143	0.0171429	0.0181429	0.022	0.027	25.8571	38.5714	32.7143	27	20.2857	21.8571	35.2857	32.5714	35.2857	32.5714	22	26.8571	21.4286	27.2857	30.4286	26
W240	2010-08-01	62.2957	64.8357	49.3467	56.9901	34.1031	100.66	37.3248	67.8811	61.4901	127.007	109.974	90.598	80.9834	85.4246	67.3169	75.6987	0.0197143	0.0225714	0.0245714	0.0215714	0.0247143	0.0251429	0.0234286	0.0207143	0.02	0.0204286	0.0224286	0.0192857	0.0225714	0.0232857	0.0251429	0.0322857	37.4286	42.2857	40.1429	43.8571	40.4286	35.4286	36.5714	46.1429	33.4286	42.8571	35.5714	44.4286	38.7143	36.8571	39.4286	47.1429
W241	2010-08-08	53.9896	67.7828	69.9078	91.1842	54.5649	73.8177	27.9936	56.2698	61.4901	40.1074	94.9775	113.247	75.1989	93.1905	32.0557	56.774	0.0172857	0.0221429	0.0225714	0.0198571	0.0282857	0.0281429	0.0215714	0.0198571	0.0162857	0.0254286	0.0227143	0.024	0.0228571	0.0214286	0.0232857	0.028	33.2857	39.5714	33.8571	37.7143	28.5714	21.7143	36.2857	40.8571	28	33	27.4286	34	27	30.2857	31.5714	30.5714
W242	2010-08-15	67.487	76.624	65.7956	60.7895	54.5649	60.3963	55.9872	58.9493	88.819	113.638	124.97	45.299	92.5525	62.127	64.1114	37.8493	0.0248571	0.0194286	0.0267143	0.0257143	0.0255714	0.0267143	0.0217143	0.0257143	0.0275714	0.0284286	0.0254286	0.0222857	0.0237143	0.0238571	0.0257143	0.0258571	39.8571	45.2857	40.2857	43.7143	25.1429	31.4286	46.1429	46.8571	45.2857	46.8571	37.8571	35	32.2857	34.2857	41.4286	24.5714
W243	2010-08-22	52.9514	94.3065	65.7956	56.9901	68.2062	73.8177	55.9872	65.2015	75.1546	86.8993	84.9799	62.2861	80.9834	120.371	57.7002	75.6987	0.0107143	0.0211429	0.02	0.0115714	0.014	0.0138571	0.021	0.0125714	0.0181429	0.0148571	0.0107143	0.0117143	0.0145714	0.0174286	0.0211429	0.0188571	19.2857	47.7143	41	25.8571	21.4286	23.7143	47.1429	26.1429	22.4286	29.5714	22.5714	28.8571	27.8571	34.7143	38.7143	18.4286
W244	2010-08-29	56.0661	70.7299	65.7956	53.1908	61.3856	60.3963	93.312	59.8425	75.1546	86.8993	124.97	56.6237	75.1989	77.6587	64.1114	75.6987	0.0117143	0.0131429	0.0141429	0.0131429	0.0135714	0.0141429	0.0118571	0.0132857	0.0151429	0.015	0.0124286	0.0138571	0.0122857	0.013	0.0147143	0.0185714	21.8571	34.1429	29.1429	26.5714	18.5714	20.1429	33	28	25	24	20.7143	25.2857	24	26.4286	27.4286	17.5714
W245	2010-09-05	59.1809	61.8886	78.1323	75.9868	47.7443	107.371	55.9872	59.8425	40.9934	100.268	69.9834	107.585	75.1989	62.127	51.2891	75.6987	0.0125714	0.022	0.0191429	0.0127143	0.0168571	0.0121429	0.0204286	0.0135714	0.0157143	0.014	0.0115714	0.0164286	0.0178571	0.017	0.0197143	0.0214286	17.4286	35.7143	32.2857	25.4286	19.5714	20	32.8571	24.1429	20.4286	24.2857	22	24.1429	23.8571	31.8571	28.7143	17.4286
W246	2010-09-12	46.7218	53.0474	57.5711	53.1908	81.8474	53.6856	27.9936	48.2313	81.9868	60.1611	89.9787	84.9356	98.337	97.0734	70.5225	75.6987	0.0187143	0.0271429	0.0221429	0.0248571	0.0324286	0.0272857	0.0228571	0.0222857	0.0217143	0.0265714	0.0285714	0.035	0.036	0.0211429	0.0292857	0.0545714	38	47	42.8571	52.5714	51.5714	46.5714	44	50.1429	29	49.7143	48.8571	55.2857	43.7143	36	38.5714	48.4286
W247	2010-09-19	44.6453	50.1003	61.6834	56.9901	54.5649	60.3963	37.3248	42.8723	95.6513	113.638	79.9811	73.6108	133.044	66.0099	73.7281	37.8493	0.0165714	0.0287143	0.0192857	0.02	0.0215714	0.0187143	0.027	0.0175714	0.0188571	0.0161429	0.0177143	0.0211429	0.0238571	0.0197143	0.0264286	0.033	19.5714	33.5714	30	26.4286	21.8571	23.4286	29.8571	27.7143	21.2857	28	25.7143	26.5714	21.4286	25.7143	26.1429	24.4286
W248	2010-09-26	46.7218	85.4653	69.9078	37.9934	34.1031	60.3963	46.656	61.6289	122.98	100.268	64.9846	79.2732	63.6298	112.605	54.4947	75.6987	0.0134286	0.0271429	0.013	0.0172857	0.021	0.0141429	0.0222857	0.0148571	0.0175714	0.013	0.0187143	0.0191429	0.0292857	0.0148571	0.0247143	0.0427143	32.1429	36.4286	41.1429	42.5714	31	32.2857	34.5714	40.1429	27.1429	41.2857	34.8571	36.8571	28.1429	30.2857	35.7143	32.1429
W249	2010-10-03	47.76	76.624	53.4589	79.7862	81.8474	73.8177	37.3248	58.9493	95.6513	66.8456	89.9787	73.6108	80.9834	69.8929	86.5504	37.8493	0.0158571	0.0262857	0.0164286	0.0195714	0.0225714	0.0188571	0.0215714	0.0177143	0.0201429	0.0174286	0.0222857	0.0234286	0.029	0.0181429	0.0245714	0.0468571	29.1429	29.4286	29	39.2857	27.1429	25.1429	27.7143	36.8571	22.7143	34.8571	30.8571	36.5714	24	24.2857	27.5714	31
W250	2010-10-10	86.1757	85.4653	102.806	87.3849	95.4886	46.9749	93.312	57.163	88.819	73.5302	94.9775	56.6237	52.0608	58.2441	76.9337	113.548	0.0157143	0.0265714	0.0148571	0.0228571	0.0201429	0.0175714	0.0228571	0.0175714	0.0201429	0.0158571	0.0242857	0.022	0.0291429	0.0182857	0.0234286	0.0438571	46.7143	49.5714	50.4286	49.4286	39.5714	39.8571	50	56	48.1429	60.2857	44.7143	48.1429	33.2857	40.1429	42.7143	39.7143
W251	2010-10-17	53.9896	73.677	69.9078	72.1875	68.2062	60.3963	27.9936	64.3084	81.9868	80.2148	94.9775	39.6366	80.9834	46.5952	70.5225	18.9247	0.0135714	0.0332857	0.0174286	0.0157143	0.0235714	0.0185714	0.0275714	0.0148571	0.0181429	0.0178571	0.0198571	0.0251429	0.0337143	0.0172857	0.0267143	0.0548571	51.1429	55.5714	59.1429	64.7143	71.4286	57.7143	54.2857	64.7143	53	74.8571	65.5714	73.2857	57.1429	50.4286	56.5714	75
W252	2010-10-24	46.7218	55.9945	74.02	53.1908	61.3856	73.8177	37.3248	65.2015	88.819	73.5302	74.9823	62.2861	63.6298	58.2441	70.5225	18.9247	0.014	0.028	0.0135714	0.0182857	0.0195714	0.0127143	0.0254286	0.0141429	0.0152857	0.0122857	0.0178571	0.0185714	0.0281429	0.017	0.0244286	0.0351429	39.7143	31.4286	36.7143	53.4286	34.1429	40.2857	30	50.7143	34.5714	52.8571	53.5714	42.2857	27.2857	34.1429	31.1429	35.5714
W253	2010-10-31	59.1809	53.0474	53.4589	37.9934	20.4619	93.9498	46.656	72.3469	129.812	26.7383	59.9858	79.2732	52.0608	38.8294	44.878	37.8493	0.0151429	0.0244286	0.0165	0.0204286	0.018	0.0184286	0.0217143	0.0175714	0.0224286	0.0162857	0.0258571	0.0235714	0.031	0.0233333	0.0214286	0.0424286	80.7143	54.7143	58.8333	85.7143	58.4286	65.1429	53.1429	89.7143	70	87	74.1429	68.5714	44.2857	53.3333	52.1429	72.2857
W254	2010-11-07	59.1809	64.8357	41.1222	56.9901	47.7443	46.9749	55.9872	50.0176	122.98	40.1074	24.9941	79.2732	75.1989	69.8929	60.9058	113.548	0.0155714	0.0236667	0.0138571	0.0197143	0.0172857	0.0185714	0.0193333	0.0181429	0.0205714	0.0175714	0.0215714	0.023	0.0238571	0.0197143	0.019	0.041	83.4286	65.3333	88.4286	90.1429	107.143	96.1429	66	96.5714	80	111.143	99.4286	99.4286	82.2857	86	60.1667	162.429
W255	2010-11-14	42.5687	79.5711	37.01	37.9934	27.2825	33.5535	46.656	55.3767	61.4901	13.3691	59.9858	79.2732	63.6298	58.2441	64.1114	37.8493	0.009	0.0152857	0.00957143	0.0102857	0.0134286	0.0106667	0.0145714	0.00957143	0.0142857	0.00971429	0.0146667	0.0141429	0.0182857	0.0137143	0.0144286	0.0322857	54.4286	61.5714	64.1429	65.5714	56.1429	57.6667	65.8571	70.5714	62.2857	82.5714	54.6667	62.4286	54.4286	55.4286	62.1429	61.4286
W256	2010-11-21	47.76	55.9945	45.2345	64.5888	47.7443	46.9749	55.9872	44.6586	75.1546	53.4765	94.9775	22.6495	52.0608	58.2441	38.4668	56.774	0.012	0.0191667	0.0117143	0.0145714	0.0137143	0.0117143	0.016	0.0124286	0.0172857	0.0112857	0.0171429	0.0162857	0.0215714	0.0152857	0.0153333	0.0341429	55.1429	49.8333	59	63.2857	50.4286	51	53	67.4286	57.5714	70.8571	49.1429	54.2857	44.1429	52.7143	51.6667	50.8571
W257	2010-11-28	52.9514	55.9945	65.7956	79.7862	61.3856	26.8428	55.9872	61.6289	109.316	80.2148	79.9811	45.299	69.4144	77.6587	41.6724	94.6233	0.008	0.0147143	0.0108571	0.011	0.0134286	0.0103333	0.0131429	0.01	0.016	0.0105714	0.016	0.0185714	0.0197143	0.0154286	0.0122857	0.0285714	90.5714	75.1429	98.1429	97	81.1429	91.1667	76.2857	100.857	82.4286	110.571	82.1667	78	67.2857	84	78.8571	62.2857
W258	2010-12-05	45.6835	44.2062	53.4589	49.3914	54.5649	40.2642	46.656	52.6971	68.3223	26.7383	74.9823	45.299	69.4144	73.7758	57.7002	56.774	0.00942857	0.0178571	0.0118571	0.0132857	0.0158571	0.0131429	0.0165714	0.0111429	0.0152857	0.0114286	0.0175714	0.0174286	0.022	0.0164286	0.0161429	0.0308571	52.1429	52.8571	58.4286	54	48.5714	48.1429	53.7143	59.7143	66.1429	66.7143	43	48.2857	42.8571	52.8571	51.7143	48
W259	2010-12-12	43.607	35.3649	20.5611	60.7895	27.2825	46.9749	27.9936	48.2313	95.6513	46.7919	44.9894	50.9614	34.7072	38.8294	73.7281	18.9247	0.00971429	0.0184286	0.0114286	0.0117143	0.0142857	0.0102857	0.0167143	0.0107143	0.0154286	0.0105714	0.0151429	0.0147143	0.0212857	0.0158571	0.0157143	0.0285714	49	41	50.5714	57.4286	41	47.4286	39.8571	57.5714	49.2857	62.2857	49.5714	48.5714	37.7143	47	43.1429	38.5714
W260	2010-12-19	44.6453	50.1003	53.4589	60.7895	34.1031	53.6856	18.6624	40.1927	54.6579	60.1611	69.9834	50.9614	34.7072	62.127	41.6724	113.548	0.01	0.0184286	0.0131429	0.0131429	0.0148571	0.0114286	0.0178571	0.0112857	0.0174286	0.0114286	0.015	0.0158571	0.0197143	0.0167143	0.0158571	0.0311429	78.1429	65.4286	83.5714	83.5714	72	75.7143	65.5714	89.7143	69.4286	101.714	71.2857	80	63	73	71	67.7143
W261	2010-12-26	34.2626	50.1003	53.4589	49.3914	68.2062	20.1321	55.9872	44.6586	81.9868	53.4765	39.9905	28.3119	46.2762	50.4782	54.4947	37.8493	0.0112857	0.0214286	0.0177143	0.014	0.0188571	0.0131667	0.02	0.011	0.0191429	0.013	0.0163333	0.0177143	0.0244286	0.0207143	0.019	0.0347143	47.2857	41.4286	41	51.8571	35.2857	36.3333	40.4286	56	46.2857	54.5714	33.3333	43	36.1429	37.8571	41.8571	45
W262	2011-01-02	31.1479	50.1003	65.7956	91.1842	47.7443	67.107	93.312	46.4449	34.1612	66.8456	64.9846	50.9614	46.2762	27.1806	54.4947	94.6233	0.0105714	0.0211667	0.0164286	0.0165714	0.0192857	0.0108333	0.0191667	0.0107143	0.0165	0.0115714	0.017	0.0151667	0.0275714	0.0204286	0.0195	0.0345714	51.4286	34.6667	43.8571	54.2857	35	45.8333	37.5	63.2857	54.1667	67	39.3333	49.6667	31.4286	41.7143	36.6667	28.5714
W263	2011-01-09	38.4157	35.3649	57.5711	41.7928	40.9237	13.4214	46.656	50.0176	68.3223	53.4765	69.9834	16.9871	46.2762	66.0099	28.8501	56.774	0.0151429	0.0214286	0.0188333	0.0177143	0.02	0.016	0.0197143	0.0148571	0.0182	0.0148571	0.0197143	0.0174286	0.0257143	0.0223333	0.0201429	0.034	44.1429	43.1429	46.8333	48.7143	38	40	42.2857	53.4286	55.4	57	36.4286	43.2857	36.5714	49.8333	42.1429	31.8571
W264	2011-01-16	31.1479	41.2591	32.8978	60.7895	34.1031	46.9749	55.9872	39.2996	40.9934	53.4765	94.9775	79.2732	23.1381	42.7123	41.6724	18.9247	0.013	0.022	0.0178333	0.017	0.019	0.012	0.0211429	0.0127143	0.019	0.0118571	0.0175714	0.0156667	0.0261667	0.0225	0.0207143	0.0313333	38.2857	37.4286	38.6667	41	33	37.2857	37.5714	49.2857	48.2857	55.8571	32.1429	40.3333	32.1667	39.8333	37.4286	33.1667
W265	2011-01-23	39.4539	53.0474	41.1222	45.5921	27.2825	26.8428	37.3248	33.9405	34.1612	26.7383	54.987	56.6237	46.2762	38.8294	32.0557	56.774	0.0148571	0.0235714	0.0205714	0.0188571	0.022	0.01525	0.0228571	0.0142857	0.0195714	0.0138571	0.02025	0.0173333	0.0265	0.0242857	0.0242857	0.0346667	41.7143	39.7143	39.4286	42.8571	32.5	33.75	40.5714	51.1429	52.5714	55.4286	29.5	38.8333	35.3333	41.2857	35.8571	40.5
W266	2011-01-30	39.4539	50.1003	32.8978	30.3947	54.5649	46.9749	27.9936	43.7654	88.819	33.4228	84.9799	45.299	52.0608	46.5952	32.0557	75.6987	0.0115714	0.0265714	0.0184286	0.0145714	0.0184286	0.0163333	0.0241429	0.014	0.0228571	0.0155714	0.0208333	0.0201429	0.0302857	0.0272857	0.0222857	0.0444286	96.1429	65.5714	69.1429	97	75.4286	90.3333	66	107.143	94.4286	111.286	86.3333	84.7143	68.8571	74.7143	65.4286	68.5714
W267	2011-02-06	53.9896	47.1533	32.8978	34.1941	47.7443	20.1321	18.6624	48.2313	109.316	46.7919	79.9811	39.6366	80.9834	54.3611	28.8501	18.9247	0.0125714	0.0217143	0.0152857	0.0174286	0.0228571	0.0132857	0.0212857	0.0135714	0.0192857	0.0124286	0.0187143	0.0177143	0.0257143	0.0208571	0.0198571	0.0427143	79.5714	62.8571	73.4286	79.5714	56.4286	65.4286	63.2857	88.8571	72.5714	99.5714	58.8571	67	58.1429	68.8571	66.7143	60.8571
W268	2011-02-13	57.1044	76.624	49.3467	37.9934	20.4619	40.2642	46.656	50.9108	81.9868	53.4765	124.97	50.9614	75.1989	62.127	64.1114	37.8493	0.00914286	0.0198571	0.0127143	0.0167143	0.0205714	0.0122857	0.0184286	0.0117143	0.013	0.0124286	0.0187143	0.0168571	0.0241429	0.0182857	0.019	0.0384286	69.8571	55.2857	68.4286	74.7143	55.2857	59.2857	58.7143	81.1429	69.7143	90.1429	57.1429	71.7143	51.1429	64.7143	58.1429	43.4286
W269	2011-02-20	55.0279	73.677	115.142	75.9868	47.7443	46.9749	46.656	54.4835	34.1612	100.268	109.974	73.6108	69.4144	73.7758	44.878	56.774	0.0155714	0.0282857	0.0211429	0.0165714	0.0201429	0.0194286	0.0251429	0.017	0.0201429	0.0197143	0.02	0.0202857	0.0254286	0.0232857	0.0242857	0.0448571	58	47.5714	53.4286	70.2857	56	51.5714	50.2857	72.5714	68.5714	76.1429	51.4286	66.4286	48.4286	56.7143	51.2857	41.2857
W270	2011-02-27	61.2574	47.1533	78.1323	64.5888	54.5649	87.2391	37.3248	59.8425	95.6513	66.8456	69.9834	56.6237	46.2762	58.2441	73.7281	75.6987	0.0227143	0.028	0.0247143	0.0242857	0.0277143	0.0241429	0.0251429	0.023	0.0252857	0.0235714	0.0241429	0.0241429	0.0295714	0.0264286	0.0252857	0.0405714	30.5714	33.7143	33.1429	36.2857	29	28	34	38.5714	39.1429	42.4286	30	35.5714	28.1429	36.2857	32.7143	33.2857
W271	2011-03-06	44.6453	70.7299	53.4589	79.7862	61.3856	46.9749	74.6496	50.0176	75.1546	60.1611	64.9846	73.6108	75.1989	100.956	57.7002	37.8493	0.0255714	0.0338571	0.0308571	0.0272857	0.0318571	0.0307143	0.0298571	0.026	0.0318571	0.0298571	0.0288571	0.0304286	0.0357143	0.0365714	0.032	0.0491429	52	58.4286	57.4286	59.5714	59.2857	53.5714	61.4286	64.4286	68.2857	71.5714	48.4286	59.8571	49.1429	61.8571	55.7143	57.1429
W272	2011-03-13	41.5305	35.3649	86.3567	83.5855	34.1031	46.9749	37.3248	50.9108	95.6513	40.1074	59.9858	96.2603	63.6298	73.7758	70.5225	56.774	0.027	0.03	0.0287143	0.0272857	0.0275714	0.0282857	0.0307143	0.0268571	0.0347143	0.0272857	0.0285714	0.0291429	0.0321429	0.0335714	0.0301429	0.0444286	81.4286	65.4286	68.5714	75.1429	60.2857	72.8571	73.2857	90.8571	85.8571	100.143	78.7143	67.1429	48.4286	76.1429	60.1429	46.8571
W273	2011-03-20	48.7983	58.9416	45.2345	94.9835	75.0268	73.8177	65.3184	51.804	54.6579	53.4765	79.9811	45.299	75.1989	54.3611	57.7002	56.774	0.0262857	0.0308571	0.0268571	0.027	0.0274286	0.0288571	0.0285714	0.0264286	0.0302857	0.028	0.0274286	0.0274286	0.0358571	0.031	0.0302857	0.0454286	77	54.1429	55.5714	95.4286	53.4286	65.2857	60.1429	86.4286	65	77.1429	80.5714	64.7143	42.5714	63	49.1429	46.2857
W274	2011-03-27	48.7983	85.4653	65.7956	83.5855	27.2825	100.66	46.656	66.9879	68.3223	93.5839	79.9811	79.2732	121.475	81.5417	44.878	37.8493	0.0251429	0.0364286	0.0364286	0.0261429	0.0324286	0.0361429	0.0352857	0.0288571	0.0377143	0.0365714	0.0321429	0.0338571	0.0445714	0.04	0.0331429	0.0567143	77.8571	72.2857	66	79.5714	70	68.8571	79.4286	90.4286	84.4286	95.1429	66.1429	81.7143	59	74.4286	69.4286	58.1429
W275	2011-04-03	69.5635	70.7299	57.5711	53.1908	20.4619	87.2391	46.656	59.8425	102.484	53.4765	74.9823	84.9356	57.8453	69.8929	73.7281	18.9247	0.0215714	0.0335714	0.0315714	0.0221429	0.0295714	0.0297143	0.0298571	0.0242857	0.0311429	0.0314286	0.027	0.0281429	0.0344286	0.0331429	0.0294286	0.0504286	59	43.8571	41.8571	66.5714	42.1429	40.4286	45.2857	71.2857	61.8571	60.1429	50.4286	51.4286	39.4286	44.4286	42.4286	32.2857
W276	2011-04-10	70.6018	61.8886	78.1323	60.7895	47.7443	87.2391	37.3248	72.3469	116.148	86.8993	104.975	124.572	92.5525	50.4782	92.9615	75.6987	0.0304286	0.0395714	0.0468571	0.0301429	0.0387143	0.0388571	0.0367143	0.0315714	0.049	0.0422857	0.0357143	0.0361429	0.0474286	0.0491429	0.0361429	0.0535714	71.2857	76.1429	77.1429	79.4286	74.2857	72.8571	85	85.8571	95.7143	95.1429	70	77.5714	60.8571	83.5714	74.5714	68.7143
W277	2011-04-17	48.7983	73.677	82.2445	72.1875	54.5649	60.3963	83.9808	76.8128	88.819	100.268	94.9775	90.598	75.1989	93.1905	83.3448	37.8493	0.0308571	0.0385714	0.0382857	0.0304286	0.0405714	0.0322857	0.0327143	0.0322857	0.0368571	0.0385714	0.0322857	0.0347143	0.0437143	0.0375714	0.0365714	0.0592857	46.8571	47.1429	38	52.2857	48.5714	46.5714	44.7143	56	45.1429	54.5714	46.5714	53.2857	41.5714	41.8571	42.5714	49.5714
W278	2011-04-24	66.4488	91.3594	65.7956	53.1908	34.1031	87.2391	93.312	60.7357	102.484	93.5839	54.987	84.9356	80.9834	62.127	60.9058	94.6233	0.0297143	0.0417143	0.0382857	0.0288571	0.0422857	0.0342857	0.0337143	0.0327143	0.0348571	0.0388571	0.0347143	0.0391429	0.0435714	0.0391429	0.0405714	0.0581429	35.8571	52.4286	40.7143	43.4286	44	42	53.7143	45.8571	40	47.2857	38	49.5714	40	43	44.8571	54.1429
W279	2011-05-01	70.6018	58.9416	57.5711	68.3881	61.3856	46.9749	27.9936	60.7357	129.812	60.1611	69.9834	84.9356	98.337	93.1905	41.6724	56.774	0.0261429	0.0337143	0.0365714	0.0245714	0.0387143	0.0308571	0.0351429	0.0301429	0.0374286	0.0415714	0.0308571	0.0332857	0.0382857	0.0377143	0.0345714	0.051	127	161.571	135.429	144.714	141	131.714	154.143	132	113.286	119	127.143	148	160.429	129.714	154.714	203.286
W280	2011-05-08	52.9514	73.677	53.4589	79.7862	61.3856	40.2642	65.3184	82.1718	109.316	93.5839	74.9823	96.2603	92.5525	100.956	64.1114	37.8493	0.0244286	0.0307143	0.0362857	0.0224286	0.0284286	0.0278571	0.0317143	0.0278571	0.0357143	0.0331429	0.029	0.026	0.0314286	0.0374286	0.0308571	0.0404286	59.8571	58.7143	54.5714	62.2857	51.2857	56.5714	62.4286	67.1429	76.4286	66.7143	55.2857	58.4286	45.4286	67.8571	52.5714	54.5714
W281	2011-05-15	62.2957	85.4653	74.02	98.7829	47.7443	80.5284	46.656	76.8128	129.812	140.376	129.969	96.2603	52.0608	85.4246	64.1114	75.6987	0.0321429	0.0341429	0.046	0.0305714	0.0444286	0.038	0.0341429	0.0338571	0.0414286	0.046	0.0377143	0.04	0.041	0.0424286	0.0387143	0.0524286	51.7143	65.7143	52.4286	59	55	53.4286	66.8571	61.5714	62.2857	63.2857	52.4286	59.4286	48.8571	55.5714	58.2857	43.8571
W282	2011-05-22	73.7166	100.201	28.7856	79.7862	68.2062	46.9749	46.656	78.5991	88.819	127.007	89.9787	113.247	46.2762	97.0734	89.7559	75.6987	0.027	0.0337143	0.033	0.0308571	0.0357143	0.027	0.0305714	0.0284286	0.0292857	0.0351429	0.0358571	0.0327143	0.0364286	0.0295714	0.0321429	0.0491429	55.2857	33.2857	30.7143	74.5714	26.7143	31.5714	32.5714	66	43.2857	44.4286	56.1429	44.2857	24.2857	33.8571	30.7143	25.8571
W283	2011-05-29	86.1757	79.5711	98.6934	102.582	40.9237	67.107	102.643	87.5308	150.309	140.376	149.965	141.559	80.9834	116.488	108.989	75.6987	0.0358571	0.035	0.041	0.0401429	0.0482857	0.0362857	0.0361429	0.0398571	0.0428571	0.046	0.0404286	0.0438571	0.0401429	0.037	0.0364286	0.0521429	62	52.7143	52.5714	68.7143	52.1429	53.8571	54.8571	70.8571	46.1429	60.8571	56.2857	63.8571	47.2857	51.4286	52.4286	72.4286
W284	2011-06-05	66.4488	94.3065	65.7956	41.7928	40.9237	73.8177	27.9936	70.5606	129.812	80.2148	129.969	56.6237	86.7679	73.7758	80.1392	94.6233	0.03	0.0355714	0.0455714	0.0321429	0.0387143	0.0357143	0.0395714	0.0348571	0.0502857	0.0484286	0.034	0.0354286	0.0368571	0.0448571	0.0392857	0.0417143	52.1429	59.2857	55.4286	55.2857	51.4286	51.7143	66.7143	62.7143	55.7143	61.1429	47.2857	61.8571	47.2857	59.4286	55.2857	37.1429
W285	2011-06-12	70.6018	76.624	69.9078	87.3849	68.2062	87.2391	65.3184	75.9196	116.148	133.691	84.9799	141.559	109.906	62.127	86.5504	0	0.0402857	0.0357143	0.0495714	0.0365714	0.0502857	0.0438571	0.0341429	0.0438571	0.0455714	0.0571429	0.0405714	0.0457143	0.0422857	0.0435714	0.0388571	0.0468571	47.2857	58	49.2857	57.8571	62.2857	49.5714	61.5714	59.7143	44.2857	61	48.7143	70.4286	50.1429	53.5714	57.5714	48.1429
W286	2011-06-19	64.3722	76.624	106.918	75.9868	109.13	80.5284	65.3184	69.6674	109.316	60.1611	149.965	84.9356	75.1989	81.5417	89.7559	75.6987	0.0235714	0.023	0.032	0.0227143	0.028	0.0288571	0.025	0.0285714	0.039	0.035	0.0268571	0.0267143	0.0251429	0.0287143	0.0262857	0.0245714	33.1429	35	29.1429	39.2857	29.2857	29.4286	36.5714	42.1429	28.2857	33.8571	30.2857	38.4286	29.1429	31.1429	32.7143	21.1429
W287	2011-06-26	45.6835	76.624	53.4589	37.9934	68.2062	46.9749	65.3184	80.3855	122.98	80.2148	119.972	113.247	104.122	81.5417	92.9615	56.774	0.0204286	0.0235714	0.0307143	0.0232857	0.029	0.0248571	0.0244286	0.026	0.0311429	0.0308571	0.0241429	0.0265714	0.0277143	0.029	0.0287143	0.031	32.4286	52.5714	36	35.8571	41.8571	35	50.2857	41	34.1429	37.1429	31.5714	46.4286	42.7143	38	41.8571	33.7143
W288	2011-07-03	62.2957	106.095	45.2345	110.181	40.9237	40.2642	37.3248	59.8425	143.477	80.2148	109.974	118.91	86.7679	54.3611	70.5225	94.6233	0.023	0.0244286	0.0254286	0.0298571	0.033	0.0268571	0.0231429	0.0295714	0.0334286	0.0324286	0.0324286	0.0304286	0.0297143	0.0265714	0.0287143	0.0325714	38.8571	44.4286	39.8571	51.7143	34.8571	38.7143	50.5714	51.1429	37.4286	41	38.2857	42.7143	34.1429	38.4286	34.5714	38.7143
W289	2011-07-10	49.8366	73.677	65.7956	68.3881	34.1031	60.3963	83.9808	65.2015	95.6513	127.007	119.972	56.6237	86.7679	58.2441	60.9058	75.6987	0.00757143	0.0121429	0.0125714	0.00914286	0.0104286	0.0108571	0.0142857	0.0101429	0.012	0.0118571	0.0101429	0.0105714	0.0102857	0.0162857	0.0142857	0.014	13.7143	33.1429	28.4286	21.4286	14.1429	17.7143	38	20	18.5714	16.7143	12.1429	16.8571	26.4286	25.8571	25	16.8571
W290	2011-07-17	64.3722	41.2591	32.8978	49.3914	47.7443	60.3963	46.656	77.706	150.309	86.8993	109.974	96.2603	63.6298	100.956	48.0835	37.8493	0.0201429	0.0248571	0.026	0.0208571	0.0235714	0.0208571	0.0248571	0.0235714	0.0244286	0.0265714	0.021	0.0208571	0.0275714	0.0231429	0.0284286	0.0301429	24.7143	39.4286	33	33.2857	27.8571	23.7143	38.8571	32	21.8571	25.2857	25.5714	28.8571	38.2857	35.1429	39	28.7143
W291	2011-07-24	55.0279	61.8886	65.7956	37.9934	27.2825	87.2391	55.9872	60.7357	102.484	60.1611	84.9799	56.6237	69.4144	85.4246	86.5504	37.8493	0.0182857	0.0184286	0.0181429	0.0195714	0.0181429	0.0145714	0.018	0.0222857	0.0194286	0.0182857	0.0167143	0.0165714	0.0165714	0.0182857	0.0204286	0.0217143	30.2857	38.2857	39	36.2857	25.5714	30.4286	38.2857	38.4286	28.4286	29.1429	27.4286	30.5714	33.5714	34.7143	33.5714	26.8571
W292	2011-07-31	65.4105	58.9416	53.4589	72.1875	40.9237	53.6856	46.656	63.4152	116.148	66.8456	59.9858	56.6237	86.7679	46.5952	92.9615	132.473	0.0104286	0.0235714	0.0212857	0.0104286	0.0225714	0.0191429	0.0235714	0.015	0.015	0.0201429	0.018	0.0221429	0.0204286	0.0204286	0.0225714	0.0271429	20.8571	35.2857	34.8571	30.8571	25.8571	22.7143	36.8571	29.1429	21	23.1429	27	30.2857	30.4286	28.7143	29.4286	26.7143
W293	2011-08-07	69.5635	53.0474	82.2445	106.382	47.7443	87.2391	130.637	65.2015	95.6513	133.691	64.9846	101.923	86.7679	54.3611	70.5225	94.6233	0.0145714	0.0177143	0.0162857	0.0162857	0.0177143	0.0144286	0.017	0.0188571	0.0222857	0.0171429	0.0157143	0.0154286	0.0148571	0.0184286	0.0192857	0.0214286	23.4286	35.7143	26.8571	29.2857	17.7143	16.4286	32.7143	29.5714	25.5714	18.7143	17.5714	19.8571	28.4286	24	26.8571	22.7143
W294	2011-08-14	38.4157	58.9416	41.1222	53.1908	68.2062	40.2642	18.6624	63.4152	129.812	113.638	84.9799	113.247	57.8453	124.254	67.3169	94.6233	0.0201429	0.028	0.025	0.0274286	0.0331429	0.03	0.0252857	0.0254286	0.0272857	0.0291429	0.0291429	0.0307143	0.0277143	0.0265714	0.0305714	0.0347143	38.7143	44.5714	42.5714	48.7143	31.2857	37.4286	49.7143	46.8571	32.2857	38.5714	33.7143	38.5714	33	36.5714	37.5714	36.7143
W295	2011-08-21	53.9896	85.4653	106.918	72.1875	75.0268	53.6856	27.9936	68.7742	102.484	66.8456	74.9823	118.91	115.691	81.5417	105.784	56.774	0.022	0.0302857	0.0178571	0.0228571	0.0172857	0.0187143	0.0242857	0.0238571	0.0197143	0.0191429	0.021	0.0182857	0.0227143	0.0187143	0.024	0.0325714	19.7143	25.1429	24.1429	33.5714	23.2857	18	24.2857	27.8571	19.2857	23.2857	22.1429	24	25	26.2857	25.1429	22.4286
W296	2011-08-28	42.5687	67.7828	69.9078	68.3881	102.309	73.8177	27.9936	64.3084	157.141	93.5839	124.97	90.598	92.5525	66.0099	89.7559	75.6987	0.0215714	0.0241429	0.0282857	0.0211429	0.0294286	0.0278571	0.0214286	0.0237143	0.0214286	0.0261429	0.021	0.025	0.0288571	0.0217143	0.0288571	0.038	32.5714	33.8571	32.4286	42	42.8571	34.7143	33.5714	41	25.1429	36.4286	33.8571	44.5714	43.2857	31.1429	37.1429	39.8571
W297	2011-09-04	55.0279	55.9945	49.3467	45.5921	47.7443	26.8428	83.9808	52.6971	75.1546	73.5302	94.9775	22.6495	75.1989	73.7758	64.1114	75.6987	0.0224286	0.0337143	0.0285714	0.0267143	0.0251429	0.0221429	0.0291429	0.0235714	0.0282857	0.0232857	0.0258571	0.025	0.0272857	0.0272857	0.0325714	0.0404286	28	34	33.5714	36.8571	31.2857	32.4286	37.7143	37	32.2857	38.4286	32	36.4286	28.5714	33.7143	31.8571	29.2857
W298	2011-09-11	48.7983	58.9416	69.9078	60.7895	54.5649	33.5535	46.656	72.3469	116.148	86.8993	84.9799	79.2732	86.7679	120.371	67.3169	56.774	0.0175714	0.0201429	0.0237143	0.0191429	0.019	0.0171429	0.0212857	0.0192857	0.0205714	0.0178571	0.0181429	0.0174286	0.018	0.0202857	0.0231429	0.0277143	25	34.7143	37	33	25.2857	25.2857	39.4286	32.2857	26.8571	30.8571	26.8571	28.4286	29.4286	34.7143	32.2857	23.2857
W299	2011-09-18	56.0661	73.677	53.4589	45.5921	81.8474	53.6856	27.9936	71.4538	27.3289	113.638	89.9787	67.9485	80.9834	100.956	64.1114	56.774	0.0237143	0.0312857	0.0282857	0.0282857	0.0262857	0.0227143	0.0278571	0.0257143	0.0278571	0.0244286	0.0261429	0.0254286	0.0278571	0.0252857	0.0304286	0.0394286	26.1429	28.7143	26.5714	37.7143	25.7143	24.5714	30.2857	32.2857	25.2857	29.5714	28.8571	31.2857	27.4286	29.2857	28.2857	24
W300	2011-09-25	66.4488	70.7299	41.1222	87.3849	34.1031	67.107	37.3248	57.163	95.6513	113.638	84.9799	50.9614	92.5525	66.0099	64.1114	56.774	0.0198571	0.029	0.023	0.0244286	0.0257143	0.0191429	0.0241429	0.0212857	0.0222857	0.0194286	0.0232857	0.0231429	0.0287143	0.0228571	0.028	0.0418571	34.7143	32.8571	33.1429	47	28.8571	26	34.7143	43	32.5714	34.8571	33.8571	33.4286	29.7143	31.1429	32.1429	30.7143
W301	2011-10-02	61.2574	47.1533	41.1222	68.3881	54.5649	53.6856	102.643	73.2401	61.4901	53.4765	99.9764	62.2861	98.337	85.4246	60.9058	75.6987	0.0195714	0.03	0.0232857	0.0268571	0.0251429	0.0185714	0.0272857	0.0204286	0.0238571	0.0178571	0.0237143	0.0232857	0.032	0.0262857	0.0298571	0.046	43.4286	43	46.2857	52	41.8571	43.5714	46.4286	51	46.5714	54.5714	45.5714	48	38.7143	44.1429	43	46.8571
W302	2011-10-09	68.5253	76.624	57.5711	98.7829	40.9237	80.5284	83.9808	57.163	122.98	93.5839	104.975	90.598	57.8453	89.3076	76.9337	56.774	0.0102857	0.0301429	0.0215714	0.0155714	0.0245714	0.0164286	0.0272857	0.0134286	0.0218571	0.0164286	0.019	0.0231429	0.0318571	0.0262857	0.0297143	0.043	59.5714	67.7143	62.7143	72.8571	51	55.2857	74.8571	71	64	71.7143	57.1429	64	50.2857	61.7143	60.8571	46.4286
W303	2011-10-16	43.607	55.9945	41.1222	49.3914	47.7443	73.8177	37.3248	57.163	88.819	53.4765	59.9858	62.2861	57.8453	73.7758	44.878	56.774	0.0138571	0.0284286	0.0188571	0.0174286	0.0192857	0.0167143	0.0255714	0.0152857	0.0204286	0.0158571	0.0162857	0.0202857	0.0264286	0.0231429	0.0248571	0.0341429	28.5714	31.2857	30.5714	40.8571	34.8571	29.5714	30.7143	37.2857	32.8571	37.7143	36.5714	40.2857	29.4286	32.8571	31.1429	40.7143
W304	2011-10-23	55.0279	53.0474	37.01	72.1875	20.4619	33.5535	55.9872	64.3084	54.6579	40.1074	104.975	56.6237	28.9226	62.127	67.3169	75.6987	0.0112857	0.0182857	0.0102857	0.0182857	0.015	0.0111429	0.0165714	0.014	0.0158571	0.0117143	0.0172857	0.0164286	0.0194286	0.0161429	0.0158571	0.0248571	39.4286	33.2857	42.4286	50.7143	35.4286	40.2857	35.1429	49.4286	39.4286	50.4286	47.1429	48	29.7143	37.1429	37	30.5714
W305	2011-10-30	48.7983	70.7299	69.9078	75.9868	40.9237	60.3963	9.3312	59.8425	95.6513	93.5839	99.9764	67.9485	46.2762	69.8929	73.7281	75.6987	0.0104286	0.0218571	0.014	0.0174286	0.0165714	0.0137143	0.0177143	0.0134286	0.0172857	0.014	0.0167143	0.0184286	0.024	0.0184286	0.0187143	0.0325714	49.8571	40.8571	43.8571	70.4286	38.8571	47.2857	45.5714	61	50.5714	54.8571	57.1429	60.4286	36.4286	44.5714	41.5714	36.4286
W306	2011-11-06	48.7983	35.3649	37.01	64.5888	40.9237	40.2642	37.3248	66.0947	75.1546	80.2148	109.974	107.585	75.1989	46.5952	76.9337	56.774	0.0134286	0.0227143	0.0182857	0.0144286	0.0171429	0.0171429	0.0192857	0.0147143	0.018	0.0178571	0.0172857	0.0174286	0.0225714	0.0182857	0.0207143	0.0315714	25.4286	29.2857	28.1429	36.8571	31.4286	24.7143	31.5714	33.4286	33.5714	33.4286	29.5714	41.4286	25.4286	31.8571	29.1429	27.7143
W307	2011-11-13	60.2192	58.9416	37.01	87.3849	47.7443	93.9498	55.9872	54.4835	75.1546	26.7383	79.9811	39.6366	75.1989	73.7758	44.878	94.6233	0.0127143	0.021	0.0117143	0.0155714	0.0171429	0.0127143	0.017	0.0142857	0.0162857	0.0131429	0.0178571	0.0177143	0.0227143	0.0155714	0.0177143	0.0341429	48.7143	51.2857	66.5714	57.5714	44.2857	47.5714	59.4286	56.5714	68.8571	62.2857	48.5714	55.2857	42.4286	63.8571	54	44.4286
W308	2011-11-20	42.5687	38.312	41.1222	26.5954	54.5649	53.6856	37.3248	45.5518	54.6579	73.5302	64.9846	50.9614	63.6298	42.7123	73.7281	113.548	0.0125714	0.021	0.0167143	0.0144286	0.0178571	0.0145714	0.0185714	0.0137143	0.0198571	0.0141429	0.0187143	0.0172857	0.0215714	0.0194286	0.0202857	0.0304286	30.5714	34.8571	36	38.1429	29.8571	33.5714	36.2857	39	43.7143	48.8571	30.2857	37	29.7143	38	35.8571	34.2857
W309	2011-11-27	60.2192	55.9945	49.3467	56.9901	61.3856	67.107	37.3248	67.8811	75.1546	40.1074	69.9834	67.9485	69.4144	50.4782	67.3169	56.774	0.0114286	0.019	0.0124286	0.0128571	0.0112857	0.0134286	0.0175714	0.0138571	0.0175714	0.012	0.0175714	0.0151429	0.0168571	0.0164286	0.0168571	0.0247143	25	36.2857	44.4286	33	35	34.5714	36.8571	33.1429	34.8571	45.1429	29.2857	41	32.8571	38.1429	39.8571	32.1429
W310	2011-12-04	41.5305	53.0474	45.2345	72.1875	47.7443	26.8428	37.3248	51.804	68.3223	33.4228	99.9764	67.9485	69.4144	54.3611	35.2613	94.6233	0.0115714	0.0198571	0.0152857	0.0164286	0.0172857	0.0122857	0.0188571	0.0122857	0.0152857	0.011	0.02	0.0134286	0.0217143	0.0182857	0.02	0.0267143	42.2857	39	38	47.8571	31.7143	40.2857	40.4286	50.7143	53.7143	58.1429	33.7143	46.4286	30.1429	45.1429	36.8571	30.7143
W311	2011-12-11	38.4157	44.2062	32.8978	56.9901	40.9237	20.1321	18.6624	50.0176	61.4901	80.2148	79.9811	45.299	40.4917	27.1806	54.4947	56.774	0.01	0.0177143	0.0132857	0.0121429	0.0138571	0.0105714	0.0155714	0.0107143	0.0167143	0.0112857	0.0164286	0.0118571	0.0198571	0.0181429	0.0172857	0.0248571	43.8571	44	45.1429	49.4286	39.5714	42.7143	43.4286	53.1429	54.7143	56.7143	39.1429	51.7143	35.7143	45.8571	42.2857	44.1429
W312	2011-12-18	40.4922	44.2062	45.2345	30.3947	47.7443	46.9749	37.3248	41.9791	47.8256	66.8456	59.9858	73.6108	63.6298	38.8294	35.2613	56.774	0.0101429	0.0198571	0.0141429	0.0128571	0.0128571	0.011	0.0181429	0.0111429	0.0161429	0.0101429	0.0164286	0.014	0.0191429	0.018	0.018	0.0268571	40.2857	44	45.8571	46.2857	40.5714	46.1429	45	51.5714	56	64	39.5714	54.1429	39.5714	50.1429	45.5714	42.7143
W313	2011-12-25	43.607	58.9416	57.5711	49.3914	68.2062	40.2642	37.3248	58.9493	27.3289	60.1611	59.9858	11.3247	28.9226	38.8294	41.6724	56.774	0.00771429	0.017	0.0138571	0.0117143	0.0155714	0.00871429	0.0158571	0.00914286	0.0135714	0.00971429	0.0158571	0.0125714	0.0195714	0.0165714	0.0174286	0.0265714	71.5714	46.7143	56.7143	68.2857	38.5714	54.5714	48.1429	75.5714	67.4286	77	47	54.7143	38.5714	56.8571	51.4286	35.5714
[truncated: 581 more columns]
