# Supplementary material for: Association between Air Pollution and Suicide in South Korea: A Nationwide Study
Source: PLoS One. 2015 Feb 18;10(2):e0117929. doi: 10.1371/journal.pone.0117929 (PMC4333123; doi:10.1371/journal.pone.0117929)
Supplement: S2 Table — (XLSX) [file pone.0117929.s007.xlsx]

## Sheet: A. Meta-analysis
Table S2. Linear regression modeling in 16 regions with 7 different time lags and their meta-analyses
No.	Measure	Weeks prior to suicide	Beta 1	S.E. 2	Increase of Pollutant Concentration from -SD to +SD	% of Suicide Increase for an Increase in Pollutant Concentration from -SD to +SD 3	% of Suicide Increase S.E. for an Increase in Pollutant Concentration from -SD to +SD	95% CI Lower	95% CI Upper	P	Bonferroni Corrected P 4	I-square heterogeneity 5	Cochran's Q	Degree of Freedom in Cochran's Q test	Cochran's Q's P 5	Tau-squared for testing statistical heterogeneity	Beta (Fixed effect model)	S.E. (fixed effect model)	P (fixed effect model)	Bonferroni Corrected P (fixed effect model)
1	Ozone	0	274.013	65.6068	0.0159412	7.82655	1.87391	4.15369	11.4994	2.73974e-07	1.91782e-06	42.7667	26.2085	15	0.0358872	27385.1	242.699	47.0191	2.44713e-07	1.71299e-06
2	Ozone	1	245.12	54.9992	0.0159412	7.00129	1.57093	3.92228	10.0803	3.80548e-07	2.66384e-06	29.6842	21.3323	15	0.126543	13541.7	227.922	44.0352	2.26822e-07	1.58775e-06
3	Ozone	2	220.281	68.3763	0.0159412	6.29182	1.95301	2.46392	10.1197	6.5176e-07	4.56232e-06	54.9924	33.3277	15	0.00422758	38490.1	193.392	43.7333	9.77509e-06	6.84256e-05
4	Ozone	3	215.077	55.6903	0.0159412	6.14318	1.59067	3.02548	9.26089	2.52283e-06	1.76598e-05	33.8903	22.6896	15	0.0909572	15880	204.214	43.3923	2.52352e-06	1.76646e-05
5	Ozone	4	158.145	48.4601	0.0159412	4.51705	1.38415	1.80411	7.22999	0.000943632	0.00660542	14.5039	17.5447	15	0.287359	5335.57	152.187	43.7755	0.000507929	0.0035555
6	Ozone	5	124.733	44.0231	0.0159412	3.56271	1.25742	1.09817	6.02725	0.00802362	0.0561653	0	7.55222	15	0.940479	0	124.733	44.0231	0.00460625	0.0322438
7	Ozone	6	97.2145	51.688	0.0159412	2.77671	1.47635	-0.116935	5.67035	0.0541887	0.379321	22.2782	19.2996	15	0.200477	9206.94	91.6811	44.3195	0.03858	0.27006
8	PM-10	0	0.0466169	0.0162575	37.8236	3.15925	1.10178	0.999765	5.31874	0.00413848	0.0289694	0	8.71857	15	0.891767	0	0.0466169	0.0162575	0.00413848	0.0289694
9	PM-10	1	0.0180423	0.0218646	37.8236	1.22274	1.48178	-1.68155	4.12702	0.409269	1	37.035	23.8227	15	0.0681653	0.00256067	0.0171064	0.0160345	0.286038	1
10	PM-10	2	0.0385323	0.0191928	37.8236	2.61136	1.30071	0.0619702	5.16074	0.0446817	0.312772	22.1826	19.2759	15	0.201503	0.00121686	0.0374571	0.0158683	0.0182504	0.127753
11	PM-10	3	0.0448316	0.0157774	37.8236	3.03826	1.06924	0.942546	5.13398	0.00449002	0.0314301	0	8.23807	15	0.913884	0	0.0448316	0.0157774	0.00449002	0.0314301
12	PM-10	4	0.053648	0.0158387	37.8236	3.63576	1.0734	1.5319	5.73962	0.000706216	0.00494351	0	8.45821	15	0.904102	0	0.053648	0.0158387	0.000706216	0.00494351
13	PM-10	5	-0.0164152	0.0158921	37.8236	-1.11247	1.07702	-3.22342	0.998486	0.301644	1	0	8.42528	15	0.905604	0	-0.0164152	0.0158921	0.301644	1
14	PM-10	6	0.000264813	0.0158642	37.8236	0.0179465	1.07513	-2.0893	2.12519	0.986682	1	0	11.2418	15	0.735272	0	0.000264813	0.0158642	0.986682	1
15	NO2	0	197.513	118.702	0.0103351	3.65755	2.19813	-0.650777	7.96588	0.0961239	0.672867	48.8891	29.348	15	0.0145024	91870.5	193.651	73.6366	0.00854297	0.0598008
16	NO2	1	169.544	70.2647	0.0103351	3.13962	1.30116	0.58934	5.6899	0.0158245	0.110771	0	14.5352	15	0.485384	0	169.544	70.2647	0.0158245	0.110771
17	NO2	2	80.4164	79.5945	0.0103351	1.48915	1.47393	-1.39976	4.37806	0.312339	1	10.2051	16.7047	15	0.33682	9974.55	66.8784	69.7149	0.337401	1
18	NO2	3	-134.625	68.9977	0.0103351	-2.49299	1.2777	-4.99728	0.0113051	0.0510393	0.357275	0	10.8968	15	0.759875	0	-134.625	68.9977	0.0510393	0.357275
19	NO2	4	46.1617	69.5215	0.0103351	0.854824	1.2874	-1.66848	3.37813	0.506696	1	0	11.3629	15	0.726471	0	46.1617	69.5215	0.506696	1
20	NO2	5	61.7319	96.1813	0.0103351	1.14315	1.78109	-2.34778	4.63408	0.520984	1	27.7523	20.7619	15	0.14461	34393.6	2.53416	70.0415	0.971138	1
21	NO2	6	-93.7401	70.61	0.0103351	-1.73588	1.30756	-4.29869	0.826932	0.184318	1	0	11.5585	15	0.712094	0	-93.7401	70.61	0.184318	1
22	CO	0	0.263603	4.34713	0.308753	0.145828	2.40488	-4.56773	4.85939	0.584779	1	29.1503	21.1716	15	0.131436	82.6739	0.834187	3.48353	0.810745	1
23	CO	1	1.02435	3.37623	0.308753	0.566681	1.86777	-3.09414	4.2275	0.833253	1	0	12.4581	15	0.644075	0	1.02435	3.37623	0.761585	1
24	CO	2	-2.55947	3.33429	0.308753	-1.41593	1.84456	-5.03127	2.19942	0.545704	1	0	10.0034	15	0.819525	0	-2.55947	3.33429	0.442714	1
25	CO	3	1.74711	3.30221	0.308753	0.96652	1.82682	-2.61404	4.54708	0.693168	1	0	5.89659	15	0.981433	0	1.74711	3.30221	0.596754	1
26	CO	4	-6.16053	3.3047	0.308753	-3.40807	1.8282	-6.99133	0.175192	0.0952875	0.667013	0	12.0927	15	0.672003	0	-6.16053	3.3047	0.0622978	0.436085
27	CO	5	-0.11171	3.34539	0.308753	-0.0617992	1.85071	-3.68918	3.56558	0.986054	1	0	9.90331	15	0.825778	0	-0.11171	3.34539	0.973362	1
28	CO	6	0.461485	3.37886	0.308753	0.255298	1.86922	-3.40838	3.91897	0.931029	1	1.72982	15.264	15	0.432571	3.24993	0.482218	3.33188	0.884925	1
29	SO2	0	-226.456	249.544	0.00318259	-1.29135	1.42301	-4.08044	1.49774	0.463759	1	0	8.63335	15	0.895895	0	-226.456	249.544	0.364153	1
30	SO2	1	-86.4364	239.335	0.00318259	-0.492898	1.36479	-3.16789	2.18209	0.797672	1	0	11.6302	15	0.706774	0	-86.4364	239.335	0.717986	1
31	SO2	2	141.372	239.532	0.00318259	0.806164	1.36591	-1.87103	3.48336	0.654953	1	0	8.53334	15	0.900628	0	141.372	239.532	0.555058	1
32	SO2	3	335.357	237.146	0.00318259	1.91235	1.35231	-0.738175	4.56287	0.222554	1	0	10.652	15	0.776854	0	335.357	237.146	0.157323	1
33	SO2	4	385.409	238.451	0.00318259	2.19777	1.35975	-0.467342	4.86288	0.155601	1	0	7.17488	15	0.952614	0	385.409	238.451	0.10603	0.74221
34	SO2	5	381.772	284.382	0.00318259	2.17703	1.62167	-1.00144	5.3555	0.105771	0.740397	22.315	19.3087	15	0.200082	275160	403.876	240.772	0.0934598	0.654219
35	SO2	6	218.9	272.955	0.00318259	1.24826	1.55651	-1.80249	4.29902	0.341247	1	15.6405	17.781	15	0.274352	180872	228.84	243.039	0.346409	1
For example, as the PM-10 increased by 1 unit (1μg/m3) weekly suicides per 10 million persons increased by 0.047 in time lag 0. Therefore, for an increase in PM-10 concentration from -1SD to +1SD relative to the mean (an increase of 37.82μg/m3) the weekly suicide rate increased by 1.77 which is 3.1% of national average weekly suicide rate per 10,000,000 persons (55.23) in time lag 0.
1 Beta means increased weekly suicides per 10 million persons when the level of air pollution increases by 1 unit.
2 Standard error for beta.
3 Calculated by multiplication of beta, 2 SD range of national level of air pollution and inverse number of national Weekly suicide rate per 10 million persons.
4 Corrected by Bonferroni's method for the tests of the number of time lags
5 I-square heterogeneity test and Cochran's Q test were employed for testing the presence of statistical heterogeneity in meta-analyses.
Abbreviations: S.E., Standard Error; SD, Standard Deviation; CI, Confidence Interval; PM-10, Particulate Matter (particulates with size of 10 µm in diameter or smaller).

## Sheet: Sheet1
Cochran's Q	Cochran's Q's P 5
26.2085	0.0358872		0.0358874
21.3323	0.126543		0.126544
33.3277	0.00422758		0.00422757
22.6896	0.0909572		0.0909563
17.5447	0.287359		0.287357
7.55222	0.940479		0.940479
19.2996	0.200477		0.200477
8.71857	0.891767		0.891767
23.8227	0.0681653		0.0681662
19.2759	0.201503		0.201503
8.23807	0.913884		0.913884
8.45821	0.904102		0.904103
8.42528	0.905604		0.905604
11.2418	0.735272		0.735273
29.348	0.0145024		0.0145023
14.5352	0.485384		0.485386
16.7047	0.33682		0.336822
10.8968	0.759875		0.759875
11.3629	0.726471		0.72647
20.7619	0.14461		0.144611
11.5585	0.712094		0.712093
21.1716	0.131436		0.131436
12.4581	0.644075		0.644076
10.0034	0.819525		0.819526
5.89659	0.981433		0.981433
12.0927	0.672003		0.671999
9.90331	0.825778		0.825777
15.264	0.432571		0.432573
8.63335	0.895895		0.895895
11.6302	0.706774		0.706777
8.53334	0.900628		0.900628
10.652	0.776854		0.776851
7.17488	0.952614		0.952614
19.3087	0.200082		0.200084
17.781	0.274352		0.274354
